# Supplementary material for: The oral eukaryotic microbiome of Melanophryniscus admirabilis, a microendemic and critically endangered toad
Source: PeerJ. 2026 Mar 24;14:e20831. doi: 10.7717/peerj.20831 (PMC13024235; doi:10.7717/peerj.20831)
Supplement: Supplemental Information 1 — Supporting data related to the oral eukaryotic microbiome of Melanophryniscus admirabilis: Sheet “metadata”: Metadata of the ten oral swab samples collected from wild M. admirabilis. Sheet “PEAR”: Statistical summary of pair-end read assembly for each sample using the PEAR software. Sheet “18_PR2”: Taxonomic assignment of filtered ASVs using the PR2 v5.0.1 18S rRNA reference database. Sheet “phylum”: Relative abundance and average percentages of eukaryotic phyla detected in the oral samples. Sheet “class”: Relative abundance and average percentages of eukaryotic classes in the oral samples. Sheet “genus”: Relative abundance and average percentages of eukaryotic genera detected in the oral samples. Sheet “silhouette_widths”: Sample-specific silhouette widths derived from Bray–Curtis dissimilarity, used to assess clustering performance. Sheet “FROGFUNC”: Predicted functional profiles of the oral eukaryotic microbiome using PICRUSt2 and the MetaCyc database. Sheet “FROGFUNC_Average”: Summary of functional pathway abundances and variability across samples. [file peerj-14-20831-s001.xlsx]

## Sheet: metadata
Table : Metadata of the ten swab oral samples from wild Melanophryniscus admirabilis (M. admirabilis)
Sample ID	SVL * (mm)	MASS (g)	SEX
TA01	35.46	3.60	Female
TA02	33.62	3.20	Male
TA03	33.87	4.20	Female
TA04	31.50	2.70	Male
TA05	34.72	3.80	Female
TA06	32.84	3.50	Male
TA07	32.33	3.60	Male
TA08	30.64	2.70	Male
TA11	33.67	2025-10-04	Male
TA12	35.07	3.90	Male
SVL: Snout-vent length

## Sheet: PEAR
Table : Statistical data for pairwise assembly of each sample using PEAR software.
Samples	Reads	Assembled reads	% assembled	Discarded reads	Not assembled reads
TA01	74.019	20.886	28.217	0	53.133
TA02	142.085	78.528	55.268	1	63.556
TA03	108.934	55.75	51.178	0	53.184
TA04	111.46	73.924	66.323	0	37.536
TA05	131.98	71.428	54.12	0	60.552
TA06	133.032	50.123	37.677	0	82.909
TA07	121.58	22.875	18.815	0	98.705
TA08	146.92	87.942	59.857	1	58.977
TA11	135.786	108.799	80.125	1	26.986
TA12	148.006	96.454	65.169	0	51.552
Total	1253.8	666.709	53.175	3	587.09

## Sheet: 18S_PR2
Table : Affiliation of the filtered ASVs with the 18S PR2 v.5.0.1 reference database.
rdp_tax_and_bootstrap	blast_taxonomy	Phylum	Class	Genus	seed_sequence	observation_name	observation_sum	TA01	TA02	TA03	TA04	TA05	TA06	TA07	TA08	TA11	TA12
Eukaryota;(1.0);Obazoa;(1.0);Opisthokonta;(1.0);Metazoa;(1.0);Craniata;(1.0);Craniata_X;(1.0);Amphibia;(0.88);Odontophrynus;(0.36);Odontophrynus_americanus;(0.36);	Eukaryota;Obazoa;Opisthokonta;Metazoa;Craniata;Craniata_X;Amphibia;Rana;Multi-affiliation	Chordata	Amphibia	Rana	CTCCGGTTCTATTTTGTTGGTTTTCGGAACTGGGGCCATGATTAAGAGGGACGGCCGGGGGCATCCGTATTGTGCCGCTAGAGGTGAAATTCTTGGACCGGCGCAAGACGAACCAAAGCGAAAGCATTTGCCAAGAATGTTTTCATTAATCAAGAACGAAAGTCGGAGGTTCGAAGACGATCAGATACCGTCGTAGTTCCGACCATAAACGATGCCGACTGGCGATCCGGCGGCGTTATTCCCATGACCCGCCGAGCAGCTTCCGGGAAACCAAAGTCTTTGGGTTCCGGGGGGAGTATGGTTGCAAAGCTGAAACTTAAAGGAATTGACGGAAGGGCACCACCAGGAGTGGAGCCTGCGGCTTAATTTGACTCAACACG	ASV_1	285993	5059	32455	25003	27047	42493	51396	9592	48422	4215	40299
Eukaryota;(1.0);Obazoa;(0.99);Opisthokonta;(0.99);Metazoa;(0.99);Craniata;(0.98);Craniata_X;(0.98);Amphibia;(0.63);Odontophrynus;(0.34);Odontophrynus_americanus;(0.34);	Eukaryota;Obazoa;Opisthokonta;Metazoa;Craniata;Craniata_X;Amphibia;Rana;Multi-affiliation	Chordata	Amphibia	Rana	CTCCGGTTCTATTTTGGTGCTTTTCTGAACTGGGGCCATGATTAAGAGGATCAGCCGGGGGCATCCGTATTGTGCCGCTAGAGGTGAAATTCTTGGACCGGCGAAAGACGAACCAAAGCGAAAGCATTTGCCAAGAATGTTTTCATTAATCAAGAACGAAAGTCGGAGGTTGGAAGACGATCAGATACCGTCGTAGTTCCAACCATAAACGATGCTGACTGCCGATCCGGCGGCGTTATTCCCATGACCTGGTGAGCAGCTTCTGGGAACCAAAGTCTTTGGGTTCTGAGGGGGAGTATGGTTGCAAAGCTGAAACTTAAAGGAATTGATGGAAGGGCACCACCAGGAGTGGAGCCTGCGGCTTAATTTGACTCAACACG	ASV_2	110211	2069	16580	120	25139	105	12111	7026	31442	287	15332
Eukaryota;(1.0);Obazoa;(1.0);Opisthokonta;(1.0);Fungi;(1.0);Basidiomycota;(1.0);Agaricomycotina;(1.0);Agaricomycetes;(1.0);Cystofilobasidium;(0.99);Cystofilobasidium_sp.;(0.99);	Eukaryota;Obazoa;Opisthokonta;Fungi;Basidiomycota;Agaricomycotina;Multi-affiliation;Multi-affiliation;Multi-affiliation	Basidiomycota	Tremellomycetes	Cystofilobasidium	CGTGCGGTTCTATTTTGTTGGTTTCTAGGATCGCCGTAATGATTAATAGGGATAGTTGGGGGCATTAGTATTCAGTCGCTAGAGGTGAAATTCTTGGATTGACTGAAGACTAACTACTGCGAAAGCATTTGCCAAGGATGTTTTCATTAATCAAGAACGAAGGTTAGGGGATCGAAAACGATTAGATACCGTTGTAGTCTTAACAGTAAACTATGCCGACTAGGGATCGGGCGATGTTCTTCTTTTGACTCGCTCGGCACCTTACGAGAAATCAAAGTCTTTGGGTTCTGGGGGGAGTATGGTCGCAAGGCTGAAACTTAAAGGAATTGACGGAAGGGCACCACCAGGAGTGGAGCCTGCGGCTTAATTTGACTCAACACGG	ASV_3	85172	93	0	0	0	0	0	1	0	253	0
Eukaryota;(1.0);Obazoa;(1.0);Opisthokonta;(1.0);Fungi;(1.0);Ascomycota;(1.0);Pezizomycotina;(1.0);Dothideomycetes;(0.95);Davidiella;(0.64);Davidiella_tassiana;(0.61);	Eukaryota;Obazoa;Opisthokonta;Fungi;Multi-affiliation;Multi-affiliation;Multi-affiliation;Multi-affiliation;Multi-affiliation	Ascomycota	Dothideomycetes	Multi-affiliation	CGTGTGGTTCTATTTTGTTGGTTTCTAGGACCGCCGTAATGATTAATAGGGATAGTCGGGGGCATCAGTATTCAATCGTCAGAGGTGAAATTCTTGGATTGATTGAAGACTAACTACTGCGAAAGCATTTGCCAAGGATGTTTTCATTAATCAGTGAACGAAAGTTAGGGGATCGAAGACGATCAGATACCGTCGTAGTCTTAACCATAAACTATGCCGACTAGGGATCGGACGGTGTTAGTATTTTGACCCGTTCGGCACCTTACGAGAAATCAAAGTTTTTGGGTTCTGGGGGGAGTATGGTCGCAAGGCTGAAACTTAAAGAAATTGACGGAAGGGCACCACCAGGCGTGGAGCCTGCGGCTTAATTTGACTCAACACGG	ASV_4	20954	397	219	137	1106	873	964	1103	1323	347	788
Eukaryota;(1.0);Obazoa;(1.0);Opisthokonta;(1.0);Fungi;(1.0);Ascomycota;(1.0);Pezizomycotina;(1.0);Sordariomycetes;(1.0);Gibberella;(0.56);Gibberella_zeae;(0.56);	Eukaryota;Obazoa;Opisthokonta;Fungi;Ascomycota;Pezizomycotina;Multi-affiliation;Multi-affiliation;Multi-affiliation	Ascomycota	Sordariomycetes	Fusarium	CGTGTGGTTCTATTTTGTTGGTTTCTAGGACCGCCGTAATGATTAATAGGGACAGTCGGGGGCATCAGTATTCAATTGTCAGAGGTGAAATTCTTGGATTTATTGAAGACTAACTACTGCGAAAGCATTTGCCAAGGATGTTTTCATTAATCAGGAACGAAAGTTAGGGGATCGAAGACGATCAGATACCGTCGTAGTCTTAACCATAAACTATGCCGACTAGGGATCGGACGGTGTTATTTTTTGACCCGTTCGGCACCTTACGAGAAATCAAAGTGCTTGGGCTCCAGGGGGAGTATGGTCGCAAGGCTGAAACTTAAAGAAATTGACGGAAGGGCACCACCAGGGGTGGAGCCTGCGGCTTAATTTGACTCAACACGG	ASV_5	17348	0	0	513	0	0	0	428	0	49	0
Eukaryota;(1.0);Obazoa;(1.0);Opisthokonta;(1.0);Fungi;(1.0);Basidiomycota;(1.0);Ustilaginomycotina;(1.0);Exobasidiomycetes;(1.0);Malassezia;(1.0);Malassezia_restricta;(0.63);	Eukaryota;Obazoa;Opisthokonta;Fungi;Basidiomycota;Ustilaginomycotina;Exobasidiomycetes;Multi-affiliation;Multi-affiliation	Basidiomycota	Exobasidiomycetes	Malassezia	CGTGCGGTTCTATTTTGTTGGTTTTTGGAATCGCCGTAATGATTAATAGGGACAGTCGGGGGCATTAGTACTCACATGCTAGAGGTGAAATTCTTGGATTTTGTGAAGACTAACTTCTGCGAAAGCATTTGCCAAGGATGTTTTCATTAATCAAGAACGAAGGTTAGGGTATCGAAAACGATTAGATACCGTTGTAGTCTTAACAGTAAACTATGCCGACTAGGGATCGGTCGATGTTATCTTTTTGACTCGATCGGCACCTTACGAGAAATCAAAGTTTTTGGGTTCTGGGGGGAGTATGGTCGCAAGGCTGAAACTTAAAGAAATTGACGGAAGGGCACCACCAGGAGTGGAGCCTGCGGCTTAATTTGATTCAACACGG	ASV_6	17642	342	3341	1973	2490	1332	147	1806	2728	631	1442
Eukaryota;(1.0);Obazoa;(1.0);Opisthokonta;(1.0);Metazoa;(1.0);Craniata;(0.97);Craniata_X;(0.97);Amphibia;(0.92);Odontophrynus;(0.46);Odontophrynus_americanus;(0.46);	Eukaryota;Obazoa;Opisthokonta;Metazoa;Craniata;Craniata_X;Amphibia;Rana;Multi-affiliation	Chordata	Amphibia	Rana	CTCCGGTTCTATCTTGTTGGTTTTCGGAACTGGGACCATGATTAAGAGGGAGGTTTGGGGGCATCCGTATATAGGTGAAATTCTTGGACCGGCGCAAGACGAACCAAAGCGAAAGCATTTGCCAAGAATGTTTTCATTAATCAAGAACGAAAGTCGGAGGTTCGAAGACAATCAGATACCGTCGTAGTTCCGACCATAAACGATGCCGACTGGCGATCCGGCGGCGCTATTCCCATAACTCGCCGAGCAGCTTCCGGGAAACCAAAGTCTTTGGGTTCCGGGGGAAGTATGGTTGCAAAGCTGAAACTTAAAGGAATTGACGGAAGGGCACTGCCAGGAGTGGAGCCTGCGGCTTAATTTGACTCAACCCG	ASV_7	13422	353	2736	1179	1238	2101	1473	447	1749	363	1783
Eukaryota;(1.0);Obazoa;(1.0);Opisthokonta;(1.0);Metazoa;(1.0);Craniata;(0.74);Craniata_X;(0.74);Amphibia;(0.52);Rhaebo;(0.12);Rhaebo_guttatus;(0.12);	Eukaryota;Obazoa;Opisthokonta;Metazoa;Craniata;Craniata_X;Amphibia;Rana;Multi-affiliation	Chordata	Amphibia	Rana	CTCCGGTTCTATTTTGGTGCTTTTCAGAACTGGGGCTATGATTAAGAGGAACGGCTGGGGGCATCCGTATTGTGTCGCTAGAGGTGAAATTCTTGGACCGTCGCAAGACGAACCAAGGCGAAAGCATTTGCCAAGAACGAAAGTCGGAGGTTCGAAGACGATCAGATACCGTCGTAATTCCAACCATAAACGATGCCGACTGCCGATCTGGCGGCGTTATTCCCATGACCTGGTGAGCAGCTTCTGGGAAACCAAAGTCTTTGGGTTCCGGGGGAGTATGGTTGCAAAGCTGAAACTTAAAGGAATTGACGGAAGGGCACCACCAGGAGTGGAGCCTGTGGCTTAATTTGACTCAACACG	ASV_8	12556	269	1631	1723	2	4806	1612	681	0	372	1458
Eukaryota;(1.0);Obazoa;(1.0);Opisthokonta;(1.0);Fungi;(1.0);Basidiomycota;(1.0);Agaricomycotina;(1.0);Agaricomycetes;(1.0);Phlebia;(0.47);Phlebia_sp.;(0.47);	Eukaryota;Obazoa;Opisthokonta;Fungi;Basidiomycota;Agaricomycotina;Agaricomycetes;Multi-affiliation;Multi-affiliation	Basidiomycota	Agaricomycetes	Phlebia	CGTGCGGTTCTATTTTGTTGGTTTCTAGAGTCGCCGTAATGATTAATAGGGATAGTTGGGGGCATTAGTATTCCGTTGCTAGAGGTGAAATTCTTGGATTTACGGAAGACTAACTACTGCGAAAGCATTTGCCAAGGATGTTTTCATTAATCAAGAACGAAGGTTAGGGGATCGAAAACGATCAGATACCGTTGTAGTCTTAACAGTAAACTATGCCGACTAGGGATCGGGCGAACTCAATTTGATGTGTCGCTCGGCACCTTACGAGAAATCAAAGTCTTTGGGTTCTGGGGGGAGTATGGTCGCAAGGCTGAAACTTAAAGGAATTGACGGAAGGGCACCACCAGGTGTGGAGCCTGCGGCTTAATTTGACTCAACACGG	ASV_9	7440	97	5553	812	2	0	2	130	745	3	96
Eukaryota;(1.0);Obazoa;(0.99);Opisthokonta;(0.99);Metazoa;(0.99);Craniata;(0.95);Craniata_X;(0.95);Amphibia;(0.68);Atelopus;(0.16);Atelopus_flavescens;(0.14);	Eukaryota;Obazoa;Opisthokonta;Metazoa;Craniata;Craniata_X;Amphibia;Rana;Multi-affiliation	Chordata	Amphibia	Rana	CTCCGGTTCTATTTTGGTGCTTTTCGGAACTGGGGCCATGATTTAGAGGAACGGCCGGGGGCATCCGTATTGTGCCACTAGAGGTAAAATTCTAGGACCGGCGCAAGACGAACCAAAGCGAAAGCATTTGCCAAGAATGTTCTCATTAATCAAGAACGAGTGTCGGAGGTTCGAAGACGATCAGATACCGCCGCAGTTCCAACCATAAACGATGCCGACTGCCGATCCGGCGGCGTTATTCTCATGACCTGGCGAGCAGCTTCTGGGAAACCAAAGTCTTTGGGTTCCGGGGGGAGTATGGTTGCAAAGCTGCAACTTAAAGGAATTGATGGAAGGGCACCACCAGGAGTGGAGCCTGCGGCTTAATTTGACTCAACACG	ASV_10	6831	157	754	1695	2	3044	2	226	1	102	847
Eukaryota;(0.99);Obazoa;(0.99);Opisthokonta;(0.99);Metazoa;(0.99);Craniata;(0.97);Craniata_X;(0.97);Amphibia;(0.87);Odontophrynus;(0.44);Odontophrynus_americanus;(0.44);	Eukaryota;Obazoa;Opisthokonta;Metazoa;Craniata;Craniata_X;Amphibia;Rana;Multi-affiliation	Chordata	Amphibia	Rana	CTCCAGTTCTATCTTGTTGGTTTTTGGAACTGGGACCATGATTAAGAGGGAGGTTTGGGGGCATCCGTATAGAGGTGAAATTCTTGGACCGGCGCAAGACGAACCAAAGCGAAAGCATTTGCCAAGAATGTTTTCATTAATCAAGAACGAAAGTCGGAGGTTCGAAGACAATCAGATACCGTCGTAGTTCCGACCATAAACGATGCCGACTGGCGATCCGGCGGCGTTATTCCCATAACTCGCCGAGCAGCTTCCGGGAAACCAAAGTCTTTGGGTTCCGGGGGAAGTATGGTTGCAAAGCTGAAACTTAAAGGAATTGACGGAAGGGCACTGCCAGGAGTGGAGCCTGCGGCTTAATTTGACTCAACCCG	ASV_11	5954	1	0	779	915	1678	884	313	1375	2	7
Eukaryota;(1.0);Obazoa;(1.0);Opisthokonta;(1.0);Fungi;(1.0);Ascomycota;(1.0);Pezizomycotina;(1.0);Dothideomycetes;(0.97);Cladosporium;(0.93);Cladosporium_sp.;(0.93);	Eukaryota;Obazoa;Opisthokonta;Fungi;Ascomycota;Pezizomycotina;Dothideomycetes;Multi-affiliation;Multi-affiliation	Ascomycota	Dothideomycetes	Cladosporium	CGTGTGGTTCTATTTTGTTGGTTTCTAGGACCGCCGTAATGATTAATAGGGATAGTCGGGGGCATCAGTATTCAAGCGTCAGAGGTGAAATTCTTGGATTGCTTGAAGACTAACTACTGCGAAAGCATTTGCCAAGGATGTTTTCATTAATCAGTGAACGAAAGTTAGGGGATCGAAGACGATCAGATACCGTCGTAGTCTTAACCATAAACTATGCCGACTAGGGATCGGACGGTGTTAGTATTTTGACCCGTTCGGCACCTTACGAGAAATCAAAGTTTTTGGGTTCTGGGGGGAGTATGGTCGCAAGGCTGAAACTTAAAGAAATTGACGGAAGGGCACCACCAGGCGTGGAGCCTGCGGCTTAATTTGACTCAACACGG	ASV_12	3003	24	281	303	878	2	2	695	0	80	738
Eukaryota;(1.0);Obazoa;(1.0);Opisthokonta;(1.0);Fungi;(1.0);Basidiomycota;(1.0);Pucciniomycotina;(1.0);Cystobasidiomycetes;(0.98);Rhodotorula;(0.98);Rhodotorula_mucilaginosa;(0.86);	Multi-affiliation;Multi-affiliation;Multi-affiliation;Multi-affiliation;Multi-affiliation;Multi-affiliation;Multi-affiliation;Multi-affiliation;Multi-affiliation	Basidiomycota	Cystobasidiomycetes	Rhodotorula	CGCGCGTTCCCATTTTGTTGGTTTCTGAGATCGCCGTAATGATTAATAGGGATAGTTGGGGGCATTTGTATTCCGTCGTCAGAGGTGAAATTCTTGGATTGCCGGAAGACAAACTACTGCGAAAGCATTTGCCAAGGATGTTTTCATTGATCAAGAACGAAGGAAGGGGGATCGAAAACGATTAGATACCGTTGTAGTCTCTTCTGTAAACTATGCCAATTGGGGATCGGTACAGGATTTTTAATGACTGTATCGGCACCCGAAGAGAAATCTTTAAATGAGGTTCGGGGGGGAGTATGGTCGCAAGGCTGAAACTTAAAGGAATTGACGGAAGGGCACCACCAGGTGTGGAGCCTGCGGCTTAATTTGACTCAACACGG	ASV_13	3159	56	0	92	548	0	0	177	171	3	2112
Eukaryota;(1.0);Obazoa;(1.0);Opisthokonta;(1.0);Metazoa;(1.0);Craniata;(0.97);Craniata_X;(0.97);Amphibia;(0.74);Odontophrynus;(0.39);Odontophrynus_americanus;(0.39);	Eukaryota;Obazoa;Opisthokonta;Metazoa;Craniata;Craniata_X;Amphibia;Rana;Multi-affiliation	Chordata	Amphibia	Rana	CTCCGGTTCTATTTTGGTGCTTTTCGGAACTGGGGCCATGATTTAGAGGAACGGCCGGGGGCATCCGTATTGTGCCGCTAGAGGTGACATTCTAGGACCGGCGCAAGACGAACCAAAGCGAAAGCATTTGCCAAGAATGTTTTCATTAATCAAGAACGAAAGTCGGAGGTTCGAAGACGATCAGATACCGCCGTAGTTCCAACCATAAACGATGCCGACTGCCGATCCGGCGGCGTTATTCTCATGAACTGGCGAGCAGCTTCTGGGAAACCAAAGTCTTTGGGTTCCGGGGGGAGTATGGTTGCAAAGCTGCAACTTAAAGGAATTGATGGAAGGGCACCACCAGGAGTGGAGCCTGCGGCTTAATTTGACTCAACACG	ASV_14	2930	87	443	0	804	4	14	125	1026	75	352
Eukaryota;(1.0);Obazoa;(1.0);Opisthokonta;(1.0);Fungi;(1.0);Basidiomycota;(1.0);Agaricomycotina;(1.0);Tremellomycetes;(1.0);Cryptococcus;(1.0);Cryptococcus_sp.;(0.87);	Eukaryota;Obazoa;Opisthokonta;Fungi;Basidiomycota;Agaricomycotina;Tremellomycetes;Multi-affiliation;Multi-affiliation	Basidiomycota	Tremellomycetes	Cryptococcus	CGTGCGGTTCTATTTTGTTGGTTTCTAGGATCGCCGTAATGATTAATAGGGACGGTTGGGGGCATTAGTATTCAGTTGCTAGAGGTGAAATTCTTAGATTTACTGAAGACTAACTACTGCGAAAGCATTTGCCAAGGACGTTTTCATTAATCAAGAACGAAGGTTAGGGGATCAAAAATGATTAGATACCGTTGTAGTCCTAACAGTAAACTATGCCGACTAGGGATCGGGCCATGTTCATCTTTTGACTGGCTCGGCACCTTACGAGAAATCAAAGTCTTTGGGTTCTGGGGGGAGTATGGTCGCAAGGCTGAAACTTAAAGGAATTGACGGAAGGGCACCACCAGGCGTGGAGCCTGCGGCTTAATTTGACTCAACACGG	ASV_15	2298	0	0	0	0	0	288	491	385	0	1134
Eukaryota;(1.0);Obazoa;(1.0);Opisthokonta;(1.0);Fungi;(1.0);Ascomycota;(1.0);Pezizomycotina;(1.0);Eurotiomycetes;(1.0);Penicillium;(0.49);Penicillium_citrinum;(0.21);	Eukaryota;Obazoa;Opisthokonta;Fungi;Ascomycota;Pezizomycotina;Multi-affiliation;Multi-affiliation;Multi-affiliation	Ascomycota	Eurotiomycetes	Penicillium	CGTGCGGTTCTATTTTGTTGGTTTCTAGGACCGCCGTAATGATTAATAGGGATAGTCGGGGGCGTCAGTATTCAGCTGTCAGAGGTGAAATTCTTGGATTTGCTGAAGACTAACTACTGCGAAAGCATTCGCCAAGGATGTTTTCATTAATCAGGGAACGAAAGTTAGGGGATCGAAGACGATCAGATACCGTCGTAGTCTTAACCATAAACTATGCCGACTAGGGATCGGACGGGATTCTATGATGACCCGTTCGGCACCTTACGAGAAATCAAAGTTTTTGGGTTCTGGGGGGAGTATGGTCGCAAGGCTGAAACTTAAAGAAATTGACGGAAGGGCACCACAAGGCGTGGAGCCTGCGGCTTAATTTGACTCAACACGG	ASV_16	2250	0	0	215	128	1537	0	1	81	1	287
Eukaryota;(1.0);Obazoa;(1.0);Opisthokonta;(1.0);Fungi;(1.0);Ascomycota;(1.0);Pezizomycotina;(1.0);Dothideomycetes;(1.0);Pleosporales;(0.3);Pleosporales_sp.;(0.3);	Eukaryota;Obazoa;Opisthokonta;Fungi;Ascomycota;Pezizomycotina;Dothideomycetes;Pyrenochaeta;Pyrenochaeta_lycopersici	Ascomycota	Dothideomycetes	Pyrenochaeta	CGTGCGGTTCTATTTTGTTGGTTTCTAGGACCGCCGTAATGATTAATAGGGACAGTCGGGGGCATCAGTATTCAATTGTCAGAGGTGAAATTCTTGGATTTATTGAAGACTAACTACTGCGAAAGCATTTGCCAAGGATGTTTTCATTAATCAGTGAACGAAAGTTAGGGGATCGAAGACGATCAGATACCGTCGTAGTCTTAACCGTAAACTATGCCGACTAGGGATCGGGCGATGTTCTTTTTTTGACTCGCTCGGCACCTTACGAGAAATCAAAGTTTTTGGGTTCTGGGGGGAGTATGGTCGCAAGGCTGAAACTTAAAGAAATTGACGGAAGGGCACCACCAGGCGTGGAGCCTGCGGCTTAATTTGACTCAACACGG	ASV_17	3558	0	369	3	230	0	299	1623	124	0	910
Eukaryota;(1.0);Obazoa;(1.0);Opisthokonta;(1.0);Fungi;(1.0);Ascomycota;(1.0);Pezizomycotina;(1.0);Leotiomycetes;(0.36);Pseudogymnoascus;(0.36);Pseudogymnoascus_destructans;(0.36);	Eukaryota;Obazoa;Opisthokonta;Fungi;Ascomycota;Pezizomycotina;Multi-affiliation;Multi-affiliation;Multi-affiliation	Ascomycota	Dothideomycetes	Rachicladosporium	CGTGTGGTTCTATTTTGTTGGTTTCTAGGACCGCCGTAATGATTAATAGGGATAGTCGGGGGCATCAGTATTCAATTGTCAGAGGTGAAATTCTTGGATTTATTGAAGACTAACTACTGCGAAAGCATTTGCCAAGGATGTTTTCATTAATCAGTGAACGAAAGTTAGGGGATCGAAGACGATCAGATACCGTCGTAGTCTTAACCATAAACTATGCCGACTAGGGATCGGGCGGTGTTAGTATTTTGACCCGCTCGGCACCTTACGAGAAATCAAAGTTTTTGGGTTCTGGGGGGAGTATGGTCGCAAGGCTGAAACTTAAAGAAATTGACGGAAGGGCACCACCAGGCGTGGAGCCTGCGGCTTAATTTGACTCAACACGG	ASV_18	1846	1	0	0	0	0	0	0	789	0	1056
Eukaryota;(1.0);Obazoa;(1.0);Opisthokonta;(1.0);Fungi;(1.0);Zoopagomycota;(1.0);Zoopagomycota_X;(1.0);Zoopagomycota_XX;(1.0);Thamnocephalis;(0.73);Thamnocephalis_sphaerospora;(0.73);	Eukaryota;Obazoa;Opisthokonta;Fungi;Zoopagomycota;Zoopagomycota_X;Zoopagomycota_XX;Multi-affiliation;Multi-affiliation	Arthropoda	Branchiopoda	Thamnocephalis	CCTTGGTTCTATTTTGTTGGTTTTTAGGAACCACGGTAATGATTAATAGGGACAGTTGGGGGCATTTGTATTTAATTGTCAGAGGTGAAATTCTTGGATCTATTAAAGACAAACTATTGCGAAAGCATTTGCCAAGGATGTTTTCATTAATCAAGAACGAAAGTTAGGGGATCGAAGACGATTAGATACCGTCGTAGTCTTAACCATAAACTATGCCGACTAGGGATCGGGCGGTGTTACCTTTTGATGACCCGCTCGGCACCTTACGAGAAATCAAAGTTTTTAGGCTCCGGGGGGAGTATGGTCGCAAGGCTGAAACTTAAAGGAATTGACGGAAGGGCACCACCAGGAGTGGAGCCTGCGGCTTAATTTGACTCAACACGG	ASV_19	1838	1	0	0	1	1	0	1	0	0	1834
Eukaryota;(1.0);Obazoa;(1.0);Opisthokonta;(1.0);Fungi;(1.0);Ascomycota;(1.0);Pezizomycotina;(1.0);Sordariomycetes;(0.99);Microdochium;(0.9);Microdochium_nivale;(0.9);	Eukaryota;Obazoa;Opisthokonta;Fungi;Ascomycota;Pezizomycotina;Sordariomycetes;Multi-affiliation;Multi-affiliation	Ascomycota	Sordariomycetes	Microdochium	CGTGTGGTTCTATTTTGTTGGTTTCTAGGACCGCCGTAATGATTAATAGGGACAGTCGGGGGCATTAGTATTCAATTGTCAGAGGTGAAATTCTTGGATTTATTGAAGACTAACTACTGCGAAAGCATTTGCCAAGGATGTTTTCATTAATCAGGAACGAAAGTTAGGGGATCGAAGACGATCAGATACCGTCGTAGTCTTAACCATAAACTATGCCGACTAGGGATCGGACGGTGTTATTTTTTGACCCGTTCGGCACCTTACGAGAAATCAAAGTCTTTGGGTTCTGGGGGGAGTATGGTCGCAAGGCTGAAACTTAAAGAAATTGACGGAAGGGCACCACCAGGGGTGGAGCCTGCGGCTTAATTTGACTCAACACGG	ASV_20	2047	0	0	219	0	0	258	948	1	609	12
Eukaryota;(1.0);Obazoa;(1.0);Opisthokonta;(1.0);Fungi;(1.0);Basidiomycota;(1.0);Ustilaginomycotina;(1.0);Exobasidiomycetes;(1.0);Malassezia;(0.94);Malassezia_sp.;(0.51);	Eukaryota;Obazoa;Opisthokonta;Fungi;Basidiomycota;Ustilaginomycotina;Exobasidiomycetes;Multi-affiliation;Multi-affiliation	Basidiomycota	Exobasidiomycetes	Malassezia	CGTGCGGTTCTATTTTGTTGGTTTTTGGAATCGCCGTAATGATTAATAGGGATAGTCGGGGGCATTAGTACTCACATGCTAGAGGTGAAATTCTTGGATTTTGTGAAGACTAACTACTGCGAAAGCATTTGCCAAGGATGTTTTCATTAATCAAGAACGAAGGTTAGGGTATCGAAAACGATTAGATACCGTTGTAGTCTTAACAGTAAACTATGCCGACTAGGGATCGGTCGATGTTATTTTCTTGACTCGATCGGCACCTTACGAGAAATCAAAGTTTTTGGGTTCTGGGGGGAGTATGGTCGCAAGGCTGAAACTTAAAGAAATTGACGGAAGGGCACCACCAGGAGTGGAGCCTGCGGCTTAATTTGATTCAACACGG	ASV_21	1393	34	113	1	485	0	1	0	155	298	0
Eukaryota;(1.0);Obazoa;(1.0);Opisthokonta;(1.0);Fungi;(1.0);Ascomycota;(1.0);Pezizomycotina;(1.0);Sordariomycetes;(0.91);Pestalotiopsis;(0.36);Pestalotiopsis_maculans;(0.36);	Multi-affiliation;Multi-affiliation;Multi-affiliation;Multi-affiliation;Multi-affiliation;Multi-affiliation;Multi-affiliation;Multi-affiliation;Multi-affiliation	Ascomycota	Sordariomycetes	Pestalotiopsis	CGTGTGGTTCTATTTTGTTGGTTTCTAGGACCGCCGTAATGATTAATAGGGACAGTCGGGGGCATCAGTATTCAATTGTCAGAGGTGAAATTCTTGGATTTATTGAAGACTAACTACTGCGAAAGCATTTGCCAAGGATGTTTTCATTAATCAGGAACGAAAGTTAGGGGATCGAAGACGATCAGATACCGTCGTAGTCTTAACCATAAACTATGCCGACTAGGGATCGGACGGTGTTACTTATTGACCCGTTCGGCACCTTACGAGAAATCAAAGTCTTTGGGTTCTGGGGGGAGTATGGTCGCAAGGCTGAAACTTAAAGAAATTGACGGAAGGGCACCACCAGGGGTGGAGCCTGCGGCTTAATTTGACTCAACACGG	ASV_22	1262	191	306	106	258	289	0	0	0	0	112
Eukaryota;(1.0);Obazoa;(1.0);Opisthokonta;(1.0);Fungi;(1.0);Ascomycota;(1.0);Pezizomycotina;(1.0);Eurotiomycetes;(1.0);Knufia;(0.71);Knufia_perforans;(0.53);	Eukaryota;Obazoa;Opisthokonta;Fungi;Ascomycota;Pezizomycotina;Eurotiomycetes;Multi-affiliation;Multi-affiliation	Ascomycota	Eurotiomycetes	Knufia	CAGAGGTTCTATTTTGTTGGTTTCTAGGACCGCTGTAATGATTAATAGGGATAGTCGGGGGCGTCCGTATTCAATTGTCAGAGGTGAAATTCTTGGATTTATTGAAGACGAACTACTGCGAAAGCATTCGCCAAGGATGTTTTCATTAATCAGTGAACGAAAGTTAGGGGATCGAAGACGATCAGATACCGTCGTAGTCTTAACCATAAACTATGCCGACTAGGGATCGGACGGTGGTTTTTTTATGCCCCGTTCGGCACCTTACGAGAAATCAAAGTTTTTGGGCTCGGGGGGGAGTATGGTCGCAAGGCTGAAACTTAAAGAAATTGACGGAAGGGCACCACAAGGCGTGGAGCCTGCGGCTTAATTTGACTCAACACGG	ASV_23	1360	0	0	0	998	0	0	6	0	354	1
Eukaryota;(1.0);Obazoa;(1.0);Opisthokonta;(1.0);Fungi;(1.0);Basidiomycota;(1.0);Agaricomycotina;(1.0);Agaricomycetes;(1.0);Rhizoctonia;(0.38);Rhizoctonia_solani;(0.38);	Eukaryota;Obazoa;Opisthokonta;Fungi;Basidiomycota;Agaricomycotina;Agaricomycetes;Multi-affiliation;Multi-affiliation	Basidiomycota	Agaricomycetes	Multi-affiliation	CGTGCGGTTCTATTTTGTTGGTTTCTAGAGTCGCCGTAATGATTAATAGGGATAGTTGGGGGCATTAGTATTCAGTTGCTAGAGGTGAAATTCTTGGATTTACTGAAGACTAACTTCTGCGAAAGCATTTGCCAAGGATGTTTTCATTAATCAAGAACGAAGGTTAGGGGATCGAAAACGATCAGATACCGTTGTAGTCTTAACAGTAAACTATGCCGACTAGGGATCGGGCGATCTCACTTTTATGTGTCGCTCGGCACCTTACGAGAAATCAAAGTCTTTGGGTTCTGGGGGGAGTATGGTCGCAAGGCTGAAACTTAAAGGAATTGACGGAAGGGCACCACCAGGAGTGGAGCCTGCGGCTTAATTTGACTCAACACGG	ASV_24	1229	16	544	0	0	0	0	0	0	558	111
Eukaryota;(1.0);Obazoa;(1.0);Opisthokonta;(1.0);Fungi;(1.0);Ascomycota;(1.0);Pezizomycotina;(1.0);Pezizomycotina_X;(0.3);Alatospora;(0.29);Alatospora_acuminata;(0.29);	Eukaryota;Obazoa;Opisthokonta;Fungi;Multi-affiliation;Multi-affiliation;Multi-affiliation;Multi-affiliation;Multi-affiliation	Ascomycota	Leotiomycetes	Multi-affiliation	CGTGTGGTTCTATTTTGTTGGTTTCTAGGACCGCCGTAATGATTAATAGGGATAGTCGGGGGCATCAGTATTCAATTGTCAGAGGTGAAATTCTTGGATTTATTGAAGACTAACTACTGCGAAAGCATTTGCCAAGGATGTTTTCATTAATCAGTGAACGAAAGTTAGGGGATCGAAGACGATCAGATACCGTCGTAGTCTTAACCATAAACTATGCCGACTAGGGATCGGGCGATGTTATCTTTTTGACTCGCTCGGCACCTTACGAGAAATCAAAGTCTTTGGGTTCTGGGGGGAGTATGGTCGCAAGGCTGAAACTTAAAGAAATTGACGGAAGGGCACCACCAGGAGTGGAGCCTGCGGCTTAATTTGACTCAACACGG	ASV_25	1585	19	0	0	0	0	0	513	218	0	835
Eukaryota;(1.0);Obazoa;(1.0);Opisthokonta;(1.0);Fungi;(1.0);Ascomycota;(1.0);Saccharomycotina;(1.0);Saccharomycetales;(1.0);Debaryomyces;(0.9);Debaryomyces_sp.;(0.73);	Eukaryota;Obazoa;Opisthokonta;Fungi;Ascomycota;Multi-affiliation;Multi-affiliation;Multi-affiliation;Multi-affiliation	Ascomycota	Saccharomycetes	Debaryomyces	CGTTATGGTTCTATTTTGTTGGTTTCTAGGACCATCGTAATGATTAATAGGGACGGTCGGGGGCATCAGTATTCAGTTGTCAGAGGTGAAATTCTTGGATTACCTGAAGACTAACTACTGCGAAAGCATTTGCCAAGGACGTTTTCATTAATCAAGAACGAAAGTTAGGGGATCGAAGATGATCAGATACCGTCGTAGTCTTAACCATAAACTATGCCGACTAGGGATCGGGTGTTGTTCTTTTTTTGACGCACTCGGCACCTTACGAGAAATCAAAGTCTTTGGGTTCTGGGGGGAGTATGGTCGCAAGGCTGAAACTTAAAGGAATTGACGGAAGGGCACCACCAGGAGTGGAGCCTGCGGCTTAATTTGACTCAACACGG	ASV_26	1027	58	0	245	0	211	0	261	252	0	0
Eukaryota;(1.0);Obazoa;(1.0);Opisthokonta;(1.0);Fungi;(1.0);Basidiomycota;(1.0);Agaricomycotina;(0.99);Agaricomycetes;(0.99);Exidiopsis;(0.21);Exidiopsis_calcea;(0.21);	Eukaryota;Obazoa;Opisthokonta;Fungi;Basidiomycota;Agaricomycotina;Agaricomycetes;Auricularia;Multi-affiliation	Basidiomycota	Agaricomycetes	Auricularia	CGTGCGGTTCTATTTTGTTGGTTTCTAGAGTCGCCGTAATGATTAATAGGGACAGTTGGGGACATTCGTATTGCATTGCTAGAGGTGAAATTCTTGGATTTATGCAAGACGAACTTCTGCGAAAGCATTTGTCAAGGATGTTTTCATTAATCAAGAACGAAGGTTAGGGGATCGAAAACGATCAGATACCGTTGTAGTCTTAACAGTAAACTATGCCGACTAGGGATCGGGCGACCTCGTTTTCATGTGTCGCTCGGCACCTTACGAGAAATCAAAGTCTTTGGGTTCTGGGGGGAGTATGGTCGCAAGGCTGAAACTTAAAGGAATTGACGGAAGGGCACCACCAGGAGTGGAGCCTGCGGCTTAATTTGACTCAACACGG	ASV_27	954	0	0	954	0	0	0	0	0	0	0
Eukaryota;(1.0);Obazoa;(1.0);Opisthokonta;(1.0);Fungi;(1.0);Ascomycota;(1.0);Pezizomycotina;(1.0);Sordariomycetes;(1.0);Sarocladium;(1.0);Sarocladium_sp.;(1.0);	Eukaryota;Obazoa;Opisthokonta;Fungi;Multi-affiliation;Multi-affiliation;Multi-affiliation;Multi-affiliation;Multi-affiliation	Ascomycota	Sordariomycetes	Sarocladium	CGCGCGGTTCTATTTTGTTGGTTTATAGGACCGCCGTAATGATTAATAGGGACAGTCGGGGGCATCAGTATTCAACTGTCAGAGGTGAAATTCTTGGATCAGTTGAAGACTAACTACTGCGAAAGCATTTGCCAAGGATGTTTTCATTAATCAGGAACGAAAGTTAGGGGATCGAAGACGATCAGATACCGTCGTAGTCTTAACCATAAACTATGCCGACTAGGGATCGGACGGTGTTATTCATGACCCGTTCGGCACCTTACGAGAAATCAAAGTGCTTGGGCTCCAGGGGGAGTATGGTCGCAAGGCTGAAACTTAAAGAAATTGACGGAAGGGCACCACCAGGGGTGGAGCCTGCGGCTTAATTTGACTCAACACGG	ASV_28	905	0	0	0	0	0	0	0	0	5	0
Eukaryota;(1.0);Obazoa;(1.0);Opisthokonta;(1.0);Fungi;(1.0);Ascomycota;(1.0);Saccharomycotina;(1.0);Saccharomycetales;(1.0);Debaryomyces;(0.66);Debaryomyces_sp.;(0.66);	Eukaryota;Obazoa;Opisthokonta;Fungi;Ascomycota;Saccharomycotina;Saccharomycetales;Multi-affiliation;Multi-affiliation	Ascomycota	Saccharomycetes	Multi-affiliation	CGTTATGGTTCTATTTTGTTGGTTTCTAGGACCATCGTAATGATTAATAGGGACGGTCGGGGGCATCAGTATTCAGTTGTCAGAGGTGAAATTCTTGGATTTACTGAAGACTAACTACTGCGAAAGCATTTGCCAAGGACGTTTTCATTAATCAAGAACGAAAGTTAGGGGATCGAAGATGATCAGATACCGTCGTAGTCTTAACCATAAACTATGCCGACTAGGGATCGGGTGTTGTTCTTTTTTTGACGCACTCGGCACCTTACGAGAAATCAAAGTCTTTGGGTTCTGGGGGGAGTATGGTCGCAAGGCTGAAACTTAAAGGAATTGACGGAAGGGCACCACCAGGAGTGGAGCCTGCGGCTTAATTTGACTCAACACGG	ASV_29	1297	170	268	219	1	0	2	89	0	139	409
Eukaryota;(1.0);Obazoa;(1.0);Opisthokonta;(1.0);Fungi;(1.0);Ascomycota;(1.0);Pezizomycotina;(1.0);Sordariomycetes;(1.0);Mariannaea;(0.05);Mariannaea_elegans_var._punicea;(0.05);	Eukaryota;Obazoa;Opisthokonta;Fungi;Multi-affiliation;Multi-affiliation;Multi-affiliation;Multi-affiliation;Multi-affiliation	Ascomycota	Sordariomycetes	Multi-affiliation	CGTGTGGTTCTATTTTGTTGGTTTCTAGGACCGCCGTAATGATTAATAGGGACAGTCGGGGGCATCAGTATTCAATTGTCAGAGGTGAAATTCTTGGATTTATTGAAGACTAACTACTGCGAAAGCATTTGCCAAGGATGTTTTCATTAATCAGGAACGAAAGTTAGGGGATCGAAGACGATCAGATACCGTCGTAGTCTTAACCATAAACTATGCCGACTAGGGATCGGACGATGTTATTTTTTGACTCGTTCGGCACCTTACGAGAAATCAAAGTGCTTGGGCTCCAGGGGGAGTATGGTCGCAAGGCTGAAACTTAAAGAAATTGACGGAAGGGCACCACCAGGGGTGGAGCCTGCGGCTTAATTTGACTCAACACGG	ASV_30	2137	0	0	1	0	0	0	1949	0	82	105
Eukaryota;(1.0);TSAR;(1.0);Alveolata;(1.0);Ciliophora;(1.0);Oligohymenophorea;(1.0);Peritrichia_2;(1.0);Sessilida;(1.0);Epistylis;(0.73);Epistylis_plicatilis;(0.64);	Eukaryota;TSAR;Alveolata;Ciliophora;Oligohymenophorea;Peritrichia_2;Sessilida;Multi-affiliation;Multi-affiliation	Ciliophora	Oligohymenophorea	Epistylis	CTGAAGTCGATTTATTGGTTAAAGGCTTTAGTAATGATTAATAGGAACAATCGGGGGCATTGGTACTTGTCAGTCAGAGGTGAAATTCTAGGATTTGACAAAGACTAACTGATGCGAAAGCGTTTGCCAAGAATGTTTTCATTAATCAAGAACGAAAGTTAGGGGATCAAAGACGATTAGATACCGTCCTAGTCTTAACTATAAACTATACCGACTCGGATTCAGATGAATATTAAAGTTCATTTGGGACCGTAGGAGAAATCAAAGTCTTTGGGTTCTGGGGGGAGTATGGTCGCAAGGCTGAAACTTAAAGGAATTGACGGTTTTGCACCACCATGGAGTGGAGCCTGCGGCTTAATTTGACTCAACACTG	ASV_31	1158	23	13	0	102	49	219	53	0	246	453
Eukaryota;(1.0);Obazoa;(1.0);Opisthokonta;(1.0);Fungi;(1.0);Ascomycota;(1.0);Pezizomycotina;(1.0);Dothideomycetes;(1.0);Didymosphaeria;(1.0);Didymosphaeria_variabile;(1.0);	Eukaryota;Obazoa;Opisthokonta;Fungi;Multi-affiliation;Multi-affiliation;Multi-affiliation;Multi-affiliation;Multi-affiliation	Ascomycota	Dothideomycetes	Multi-affiliation	CGTGCGGTCCTATTTTGTTGGTTTCTAGGACCGCCGTAATGATTAATAGGGACAGTCGGGGGCATCAGTATTCAATTGTCAGAGGTGAAATTCTTGGATTTATTGAAGACTAACTACTGCGAAAGCATTTGCCAAGGATGTTTTCATTAATCAGTGAACGAAAGTTAGGGGATCGAAGACGATCAGATACCGTCGTAGTCTTAACCATAAACTATGCCGACTAGGGATCGGGCGGTGTTTCTATTGTGACCCGCTCGGCACCTTACGAGAAATCAAAGTGTTTGGGTTCTGGGGGGAGTATGGTCGCAAGGCTGAAACTTAAAGAAATTGACGGAAGGGCACCACCAGGCGTGGAGCCTGCGGCTTAATTTGACTCAACACGG	ASV_32	930	0	0	0	0	0	1	0	280	0	276
Eukaryota;(1.0);Obazoa;(1.0);Opisthokonta;(1.0);Fungi;(1.0);Basidiomycota;(1.0);Agaricomycotina;(1.0);Agaricomycetes;(1.0);Hydnochaete;(0.95);Hydnochaete_duportii;(0.95);	Eukaryota;Obazoa;Opisthokonta;Fungi;Basidiomycota;Agaricomycotina;Agaricomycetes;Hydnochaete;Hydnochaete_duportii	Basidiomycota	Agaricomycetes	Hydnochaete	CGTGCGGACCTATTTTGTTGGTTTCTAGGAACCGCCGTAATGATTAATAGGGATAGTTGGGGGCATTCGTATTCAGTCGCTAGAGGTGAAATTCTTGGATTGACTGAAGACGAACTACTGCGAAAGCATTTGCCAAGGATGTTTTCATTAATCAAGAACGAAGGTTAGGGGATCGAAAACGATTAGATACCGTTGTAGTCTTAACAGTAAACTATGCCGACTAGGGATCGGGCGACCTCACTTTCATGTGTCGCTCGGCACCTTACGAGAAATCAAAGTCTTTGGGTTCTGGGGGGAGTATGGTCGCAAGGCTGAAACTTAAAGGAATTGACGGAAGGGCACCACCAGGAGTGGAGCCTGCGGCTTAATTTGACTCAACACGG	ASV_33	735	20	0	103	0	0	521	0	0	91	0
Eukaryota;(1.0);Obazoa;(1.0);Opisthokonta;(1.0);Fungi;(1.0);Ascomycota;(1.0);Pezizomycotina;(1.0);Dothideomycetes;(0.99);Mycosphaerella;(0.99);Mycosphaerella_graminicola;(0.99);	Eukaryota;Obazoa;Opisthokonta;Fungi;Ascomycota;Pezizomycotina;Multi-affiliation;Multi-affiliation;Multi-affiliation	Ascomycota	Dothideomycetes	Multi-affiliation	CGTGTGGTTCTATTTTGTTGGTTTCTAGGACCGCCGTAATGATTAATAGGGATAGTCGGGGGCATCCGTATTCAATTGTCAGAGGTGAAATTCTTGGATTTATTGAAGACGAACTACTGCGAAAGCATTTGCCAAGGATGTTTTCATTAATCAGTGAACGAAAGTTAGGGGATCGAAGACGATCAGATACCGTCGTAGTCTTAACCATAAACTATGCCGACTAGGGATCGGTGGATGTTATCTTTTTGACTCCATCGGCACCTTACGAGAAATCAAAGTTTTTGGGTTCTGGGGGGAGTATGGTCGCAAGGCTGAAACTTAAAGAAATTGACGGAAGGGCACCACCAGGCGTGGAGCCTGCGGCTTAATTTGACTCAACACGG	ASV_34	806	0	0	377	0	0	0	0	0	136	293
Eukaryota;(1.0);Obazoa;(1.0);Opisthokonta;(1.0);Fungi;(1.0);Basidiomycota;(1.0);Agaricomycotina;(1.0);Agaricomycetes;(1.0);Cystofilobasidium;(0.98);Cystofilobasidium_sp.;(0.61);	Eukaryota;Obazoa;Opisthokonta;Fungi;Basidiomycota;Agaricomycotina;Multi-affiliation;Multi-affiliation;Multi-affiliation	Basidiomycota	Tremellomycetes	Cystofilobasidium	CGTGCGGTTTTATTTTGTTGGTTTCTAGGATCGCCGTAATGATTAATAGGGATAGTTGGGGGCATTAGTATTCAGTCGCTAGAGGTGAAATTCTTGGATTGACTGAAGACTAACTACTGCGAAAGCATTTGCCAAGGATGTTTTCATTAATCAAGAACGAAGGTTAGGGGATCGAAAACGATTAGATACCGTTGTAGTCTTAACAGTAAACTATGCCGACTAGGGATCGGGCGATGTTCTTCTTTTGACTCGCTCGGCACCTTACGAGAAATCAAAGTCTTTGGGTTCTGGGGGGAGTATGGTCGCAAGGCTGAAACTTAAAGGAATTGACGGAAGGGCACCACCAGGAGTGGAGCCTGCGGCTTGATTTGACTCAACACGG	ASV_35	717	0	0	0	0	0	0	0	0	1	0
Eukaryota;(1.0);Obazoa;(1.0);Opisthokonta;(1.0);Fungi;(1.0);Ascomycota;(1.0);Pezizomycotina;(1.0);Eurotiomycetes;(1.0);Aspergillus;(0.83);Aspergillus_penicillioides;(0.46);	Eukaryota;Obazoa;Opisthokonta;Fungi;Ascomycota;Pezizomycotina;Eurotiomycetes;Multi-affiliation;Multi-affiliation	Ascomycota	Eurotiomycetes	Aspergillus	CGTGCGGTTCTATTTTGTTGGTTTCTAGGACCGCCGTAATGATTAATAGGGATAGTCGGGGGCGTCAGTATTCAGCTGTCAGAGGTGAAATTCTTGGATTTGCTGAAGACTAACTACTGCGAAAGCATTCGCCAAGGATGTTTTCATTAATCAGGGAACGAAAGTTAGGGGATCGAAGACGATCAGATACCGTCGTAGTCTTAACCATAAACTATGCCGACTAGGGATCGGGCGGTGTTTCTATAATGACCCGCTCGGCACCTTACGAGAAATCAAAGTTTTTGGGTTCTGGGGGGAGTATGGTCGCAAGGCTGAAACTTAAAGAAATTGACGGAAGGGCACCACAAGGCGTGGAGCCTGCGGCTTAATTTGACTCAACACGG	ASV_36	1223	147	16	125	223	0	1	0	190	142	257
Eukaryota;(1.0);Obazoa;(1.0);Opisthokonta;(1.0);Metazoa;(1.0);Craniata;(1.0);Craniata_X;(1.0);Amphibia;(0.71);Odontophrynus;(0.31);Odontophrynus_americanus;(0.31);	Eukaryota;Obazoa;Opisthokonta;Metazoa;Craniata;Craniata_X;Amphibia;Rana;Multi-affiliation	Chordata	Amphibia	Rana	CTCCGGTTCTATTTTGTTGGTTTTCGGAACTGGGGCCATGATTAAGAGGGACGGCCGGGGTCATCCGTATTGTGCCGCTAGAGGTGAAATTCTTGGACCGGCGCAAGACGAACCAAAGCGAAAGCATTTGCCAAAAATGTTTTCATTAATCAAGAATGAAAGTCGGAGGTTCGAAGACTATCAGATACCGTCGTAGTTCCGACCATAAACGATGCCAACTGGCGATCTGGCGGCATTATTCCCATGACCCGCCGAGCAGCTTCCGGGAAACCAAAGTCTTTGGGTTCCGGGGGGAGTATGGTTGCAAAGCTGAAACTTAAAGGAATTGACGGAAGGGCACTACCAGGAGTGGAGCCTGCGGCTTAATTTGACTCAACACG	ASV_37	585	0	185	52	0	0	33	0	227	0	88
Eukaryota;(1.0);Obazoa;(1.0);Opisthokonta;(1.0);Fungi;(1.0);Ascomycota;(1.0);Pezizomycotina;(1.0);Dothideomycetes;(1.0);Phaeosphaeria;(1.0);Phaeosphaeria_avenaria;(1.0);	Eukaryota;Obazoa;Opisthokonta;Fungi;Multi-affiliation;Multi-affiliation;Multi-affiliation;Multi-affiliation;Multi-affiliation	Ascomycota	Dothideomycetes	Multi-affiliation	CGTGCGGTCCTATTTTGTTGGTTTCTAGGACCGCCGTAATGATTAATAGGGACAGTCGGGGGCATCAGTATTCAATTGTCAGAGGTGAAATTCTTGGATTTATTGAAGACTAACTACTGCGAAAGCATTTGCCAAGGATGTTTTCATTAATCAGTGAACGAAAGTTAGGGGATCGAAGACGATCAGATACCGTCGTAGTCTTAACCGTAAACTATGCCGACTAGGGATCGGGCGATGTTCTTTTTCTGACTCGCTCGGCACCTTACGAGAAATCAAAGTTTTTGGGTTCTGGGGGGAGTATGGTCGCAAGGCTGAAACTTAAAGAAATTGACGGAAGGGCACCACCAGGCGTGGAGCCTGCGGCTTAATTTGACTCAACACGG	ASV_38	688	64	167	1	0	0	130	0	70	0	256
Eukaryota;(1.0);Obazoa;(1.0);Opisthokonta;(1.0);Fungi;(1.0);Basidiomycota;(1.0);Agaricomycotina;(1.0);Agaricomycetes;(1.0);Microporus;(0.16);Microporus_xanthopus;(0.16);	Eukaryota;Obazoa;Opisthokonta;Fungi;Basidiomycota;Agaricomycotina;Agaricomycetes;Multi-affiliation;Multi-affiliation	Basidiomycota	Agaricomycetes	Multi-affiliation	CGTGCGGTTCTATTTTGTTGGTTTCTAGAGTCGCCGTAATGATTAATAGGGATAGTTGGGGGCATTAGTATTCAGTTGCTAGAGGTGAAATTCTTGGATTTACTGAAGACTAACTACTGCGAAAGCATTTGCCAAGGATGTTTTCATTAATCAAGAACGAAGGTTAGGGGATCGAAAACGATCAGATACCGTTGTAGTCTTAACAGTAAACTATGCCGACTAGGGATCGGGCGATTTCAATCTTATGTATCGCTCGGCACCTTACGAGAAATCAAAGTCTTTGGGTTCTGGGGGGAGTATGGTCGCAAGGCTGAAACTTAAAGGAATTGACGGAAGGGCACCACCAGGAGTGGAGCCTGCGGCTTAATTTGACTCAACACGG	ASV_39	448	0	0	0	447	0	0	0	0	1	0
Eukaryota;(1.0);Obazoa;(1.0);Opisthokonta;(1.0);Fungi;(1.0);Basidiomycota;(1.0);Agaricomycotina;(1.0);Agaricomycetes;(1.0);Hydnomerulius;(0.89);Hydnomerulius_sp.;(0.89);	Eukaryota;Obazoa;Opisthokonta;Fungi;Basidiomycota;Agaricomycotina;Agaricomycetes;Agaricomycetes_X;Agaricomycetes_X_sp.	Basidiomycota	Agaricomycetes	Peniophora	CGTGCGGTCCTATTTTGTTGGTTTCTAGGATCGCCGTAATGATAAATAGGGACAGTTGGGGGCATTTGTATTGCGTCGCTAGAGGTGAAATTCTTGGATTGACGCAAGACAAACTACTGCGAAAGCATTTGCCAAGGATGTTTTCATTAATCAAGAACGAAGGTTAGGGGATCGAAAACGATCAGATACCGTTGTAGTCTTAACAGTAAACTATGCCGACTAGGGATCGGGCGACCTCGAATTCATGTGTCGCTCGGCACCTTACGAGAAATCAAAGTCTTTGGGTTCTGGGGGGAGTATGGTCGCAAGGCTGAAACTTAAAGGAATTGACGGAAGGGCACCACCAGGAGTGGAGCCTGCGGCTTAATTTGACTCAACACGG	ASV_40	724	9	0	0	221	1	0	0	84	407	0
Eukaryota;(1.0);Obazoa;(1.0);Opisthokonta;(1.0);Fungi;(1.0);Ascomycota;(1.0);Pezizomycotina;(1.0);Eurotiomycetes;(1.0);Cyphellophora;(0.85);Cyphellophora_reptans;(0.64);	Eukaryota;Obazoa;Opisthokonta;Fungi;Ascomycota;Pezizomycotina;Eurotiomycetes;Multi-affiliation;Multi-affiliation	Ascomycota	Eurotiomycetes	Multi-affiliation	CATCGGTTCTATTTTGTTGGTTTCTAGGACCGCTGTAATGATTAATAGGGATAGTCGGGGGCGTCCGTATTCAATTGTCAGAGGTGAAATTCTTGGATTTATTGAAGACGAACTACTGCGAAAGCATTCGCCAAGGATGTTTTCATTAATCAGTGAACGAAAGTTAGGGGATCGAAGACGATCAGATACCGTCGTAGTCTTAACCATAAACTATGCCGACTAGGGATCGGACGGTGGTTTTTTTTATGCCCCGTTCGGCACCTTACGAGAAATCAAAGTGTTTGGGCTCGGGGGGGAGTATGGTCGCAAGGCTGAAACTTAAAGAAATTGACGGAAGGGCACCACAAGGCGTGGAGCCTGCGGCTTAATTTGACTCAACACGG	ASV_41	1013	0	0	0	0	0	120	268	1	0	624
Eukaryota;(1.0);Obazoa;(1.0);Opisthokonta;(1.0);Fungi;(1.0);Basidiomycota;(1.0);Ustilaginomycotina;(1.0);Exobasidiomycetes;(1.0);Exobasidiomycetes_X;(0.26);Exobasidiomycetes_X_sp.;(0.26);	Eukaryota;Obazoa;Opisthokonta;Fungi;Basidiomycota;Ustilaginomycotina;Exobasidiomycetes;Multi-affiliation;Multi-affiliation	Basidiomycota	Exobasidiomycetes	Malassezia	CGTGCGGTTCTATTTTGTTGGTTTTTGGGATCGCCGTAATGATTAATAGGGACAGTCGGGGGCATTAGTACTCACATGCTAGAGGTGAAATTCTTGGATTTTGTGAAGACTAACTTCTGCGAAAGCATTTGCCAAGGATGTTTTCATTAATCAAGAACGAAGGTTAGGGTATCGAAAACGATTAGATACCGTTGTAGTCTTAACAGTAAACTATGCCGACTAGGGATCGGTCGATGTTATTTTCTTGACTCGATCGGCACCTTACGAGAAATCAAAGTTTTTGGGTTCTGGGGGGAGTATGGTCGCAAGGCTGAAACTTAAAGAAATTGACGGAAGGGCACCACCAGGAGTGGAGCCTGCGGCTTAATTTGATTCAACACGG	ASV_42	511	6	0	194	213	0	0	97	0	0	1
Eukaryota;(1.0);Obazoa;(1.0);Opisthokonta;(1.0);Fungi;(1.0);Basidiomycota;(1.0);Agaricomycotina;(1.0);Agaricomycetes;(1.0);Microporus;(0.51);Microporus_xanthopus;(0.51);	Eukaryota;Obazoa;Opisthokonta;Fungi;Basidiomycota;Agaricomycotina;Agaricomycetes;Multi-affiliation;Multi-affiliation	Basidiomycota	Agaricomycetes	Multi-affiliation	CGTGCGGTTCTATTTTGTTGGTTTCTAGAGTCGCCGTAATGATTAATAGGGATAGTTGGGGGCATTAGTATTCAGTTGCTAGAGGTGAAATTCTTGGATTTACTGAAGACTAACTACTGCGAAAGCATTTGCCAAGGATGTTTTCATTAATCAAGAACGAAGGTTAGGGGATCGAAAACGATCAGATACCGTTGTAGTCTTAACAGTAAACTATGCCGACTAGGGATCGGGCGATCTCAATCTTATGTGTCGCTCGGCACCTTACGAGAAATCAAAGTCTTTGGGTTCTGGGGGGAGTATGGTCGCAAGGCTGAAACTTAAAGGAATTGACGGAAGGGCACCACCAGGAGTGGAGCCTGCGGCTTAATTTGACTCAACACGG	ASV_43	802	35	306	112	0	0	90	0	0	62	196
Eukaryota;(1.0);Obazoa;(1.0);Opisthokonta;(1.0);Fungi;(1.0);Ascomycota;(1.0);Pezizomycotina;(1.0);Sordariomycetes;(0.95);Phialemonium;(0.3);Phialemonium_dimorphosporum;(0.15);	Eukaryota;Obazoa;Opisthokonta;Fungi;Ascomycota;Pezizomycotina;Sordariomycetes;Sordariomycetes_X;Sordariomycetes_X_sp.	Ascomycota	Sordariomycetes	Arthrinium	CGTGTGGTTCTATTTTGTTGGTTTCTAGGACCGCCGTAATGATTAATAGGGACAGTCGGGGGCATCAGTATTCAATTGTCAGAGGTGAAATTCTTGGATTTATTGAAGACTAACTACTGCGAAAGCATTTGCCAAGGATGTTTTCATTAATCAGGAACGAAAGTTAGGGGATCGAAGACGATCAGATACCGTCGTAGTCTTAACCATAAACTATGCCGACTAGGGATCGGACGAAGTTATTATTTGACTCGTTCGGCACCTTACGAGAAATCAAAGTCTTTGGGTTCTGGGGGGAGTATGGTCGCAAGGCTGAAACTTAAAGAAATTGACGGAAGGGCACCACCAGGGGTGGAGCCTGCGGCTTAATTTGACTCAACACGG	ASV_44	917	0	1	0	0	0	253	120	0	31	512
Eukaryota;(1.0);Obazoa;(1.0);Opisthokonta;(1.0);Fungi;(1.0);Basidiomycota;(1.0);Agaricomycotina;(1.0);Agaricomycetes;(1.0);Auricularia;(0.65);Auricularia_delicata;(0.15);	Eukaryota;Obazoa;Opisthokonta;Fungi;Basidiomycota;Agaricomycotina;Agaricomycetes;Multi-affiliation;Multi-affiliation	Basidiomycota	Agaricomycetes	Multi-affiliation	CGTGCGGTTCTATTTTGTTGGTTTCTAGAGTCGCCGTAATGATTAATAGGGATAGTTGGGGGCATTCGTATTCCGTTGCTAGAGGTGAAATTCTTGGATTTACGGAAGACGAACTTCTGCGAAAGCATTTGCCAAGGATGTTTTCATTAATCAAGAACGAAGGTTAGGGGATCGAAAACGATCAGATACCGTTGTAGTCTTAACAGTAAACTATGCCGACTAGGGATCGGACGACCTCTTTTTTATGTGTCGTTCGGCACCTTACGAGAAATCAAAGTCTTTGGGTTCTGGGGGGAGTATGGTCGCAAGGCTGAAACTTAAAGGAATTGACGGAAGGGCACCACCAGGAGTGGAGCCTGCGGCTTAATTTGACTCAACACGG	ASV_45	410	0	0	0	409	0	0	0	0	1	0
Eukaryota;(1.0);Obazoa;(1.0);Opisthokonta;(1.0);Fungi;(1.0);Ascomycota;(1.0);Pezizomycotina;(1.0);Sordariomycetes;(1.0);Chaetomium;(0.63);Chaetomium_elatum;(0.63);	Eukaryota;Obazoa;Opisthokonta;Multi-affiliation;Multi-affiliation;Multi-affiliation;Multi-affiliation;Multi-affiliation;Multi-affiliation	Ascomycota	Sordariomycetes	Multi-affiliation	CGTGTGGTTCTATTTTGTTGGTTTCTAGGACCGCCGTAATGATTAATAGGGACAGTCGGGGGCATCAGTATTCAATTGTCAGAGGTGAAATTCTTGGATTTATTGAAGACTAACTACTGCGAAAGCATTTGCCAAGGATGTTTTCATTAATCAGGAACGAAAGTTAGGGGATCGAAGACGATCAGATACCGTCGTAGTCTTAACCATAAACTATGCCGATTAGGGATCGGACGGTGTTATTTTTTGACCCGTTCGGCACCTTACGATAAATCAAAATGTTTGGGCTCCTGGGGGAGTATGGTCGCAAGGCTGAAACTTAAAGAAATTGACGGAAGGGCACCACCAGGGGTGGAGCCTGCGGCTTAATTTGACTCAACACGG	ASV_46	478	0	0	478	0	0	0	0	0	0	0
Eukaryota;(1.0);TSAR;(1.0);Alveolata;(1.0);Ciliophora;(0.99);Prostomatea;(0.19);Prostomatea_X;(0.17);Prostomatea_XX;(0.17);Metacystis;(0.11);Metacystis_similis;(0.11);	Eukaryota;TSAR;Alveolata;Ciliophora;Nassophorea;Nassophorea_X;Nassulida;Furgasonia;Furgasonia_blochmanni	Ciliophora	Prostomatea	Unknown	CTTAGGTCCATTTTATTGGTTATCGGACTAAAGCAATGGTTAATAGGGACAGTTGGGGGCATTAGTATTTAATTGTCAGAGGTGAAATTCTTAGATTTATTAAAGACTAACTAATGCGAAAGCATTTGCCAAGGATGTTTTCATTAATCAAGAACGAAAGTTAGGGGATCAAAGACGATCAGATACCGTCCTAGTCTTAACTATAAACTATACCGACTTGGGATTGGTGGGGCTATTAAACCCCATCAGCACCACATGAGAAATCAAAGTCTTTGGGTTCTGGGGGGAGTATGGTCGCAAGGCTGAAACTTAAAGGAATTGACGGAAGGGCACCACCAGGAGTGGAGCCTGCGGCTTAATTTGACTCAACACGG	ASV_47	422	0	0	0	0	0	0	0	0	0	422
Eukaryota;(1.0);Obazoa;(0.98);Opisthokonta;(0.98);Fungi;(0.98);Chytridiomycota;(0.95);Chytridiales;(0.86);Chytridiomycetaceae;(0.86);Rhizidium;(0.86);Rhizidium_sp.;(0.83);	Eukaryota;Obazoa;Opisthokonta;Fungi;Chytridiomycota;Chytridiales;Chytridiomycetaceae;Rhizidium;Rhizidium_sp.	Chytridiomycota	Chytridiomycetes	Rhizidium	CTTTGGTTCTATTTTGTTGGTTTCTAGGACCGAAGTAATGATTAATAGGGATAGTTGGGGGCATTAGTATTTAATTGTCAGAGGTGAAATTCTTGGATTTATGAAAGACTAACTTCTGCGAAAGCATTTGCCAAGGATGTTTTCATTAATCAAGAACGAAAGTCAAGGGATCAAAGATGATTAGATACCGTCGTAGTCTTGACCATAAACTATGCCGACTAGGGATCGGACGATGTATTCATGACTCGTTCGGCACCTTATGAGAAATCAAAGTCTTTGGGTACCGGGGGGAGTATGGTCGCAAGGCTGAAACTTAAAGGAATTGACGGAAGGGCACCACCAGGTGTGGAGCCTGCGGCTTAATTTGACTCAACACGG	ASV_48	479	0	0	0	0	0	0	479	0	0	0
Eukaryota;(1.0);Obazoa;(1.0);Opisthokonta;(1.0);Fungi;(1.0);Ascomycota;(1.0);Pezizomycotina;(1.0);Sordariomycetes;(1.0);Elaphocordyceps;(0.11);Elaphocordyceps_ophioglossoides;(0.11);	Eukaryota;Obazoa;Opisthokonta;Fungi;Ascomycota;Pezizomycotina;Sordariomycetes;Multi-affiliation;Multi-affiliation	Ascomycota	Sordariomycetes	Verticillium	CGTGCGGTTCTATTTTGTTGGTTTCTAGGACCGCCGTAATGATTAATAGGGACAGTCGGGGGCATCAGTATTCAATTGTCAGAGGTGAAATTCTTGGATTTATTGAAGACTAACTACTGCGAAAGCATTTGCCAAGGATGTTTTCATTAATCAGGAACGAAAGTTAGGGGATCGAAGACGATCAGATACCGTCGTAGTCTTAACCATAAACTATGCCGACTAGGGATCGGACGATGTTATTTTTTGACTCGTTCGGCACCTTACGAGAAATCAAAGTGTTTGGGCTCCAGGGGGAGTATGGTCGCAAGGCTGAAACTTAAAGAAATTGACGGAAGGGCACCACCAGGGGTGGAGCCTGCGGCTTAATTTGACTCAACACGG	ASV_49	497	0	0	0	0	0	0	0	0	0	497
Eukaryota;(1.0);Obazoa;(1.0);Opisthokonta;(1.0);Fungi;(1.0);Basidiomycota;(1.0);Pucciniomycotina;(1.0);Cystobasidiomycetes;(0.98);Rhodotorula;(0.98);Rhodotorula_toruloides;(0.93);	Eukaryota;Obazoa;Opisthokonta;Fungi;Multi-affiliation;Multi-affiliation;Multi-affiliation;Multi-affiliation;Multi-affiliation	Basidiomycota	Microbotryomycetes	Rhodotorula	CGCGCGTTCCCATTTTGTTGGTTTCTGAGATCGCCGTAATGATTAATAGGGATAGTTGGGGGCATTTGTATTCCGTCGTCAGAGGTGAAATTCTTGGATTGCCGGAAGACAAACTACTGCGAAAGCATTTGCCAAGGATGTTTTCATTGATCAAGAACGAAGGAAGGGGGATCGAAAACGATTAGATACCGTTGTAGTCTCTTCTGTAAACTATGCCAATTGGGGATCGGCACAGGATTTTTAATGACTGTGTCGGCACCCGAAGAGAAATCTTTAAATGAGGTTCGGGGGGGAGTATGGTCGCAAGGCTGAAACTTAAAGGAATTGACGGAAGGGCACCACCAGGTGTGGAGCCTGCGGCTTAATTTGACTCAACACGG	ASV_50	582	0	0	0	194	0	0	0	282	0	106
Eukaryota;(1.0);Obazoa;(1.0);Opisthokonta;(1.0);Fungi;(1.0);Basidiomycota;(1.0);Agaricomycotina;(1.0);Agaricomycetes;(1.0);Exidiopsis;(0.47);Exidiopsis_calcea;(0.47);	Eukaryota;Obazoa;Opisthokonta;Fungi;Basidiomycota;Agaricomycotina;Agaricomycetes;Multi-affiliation;Multi-affiliation	Basidiomycota	Agaricomycetes	Auricularia	CGTGCGGTTCTATTTTGTTGGTTTCTAGAGTCGCCGTAATGATTAATAGGGATAGTTGGGGGCATTCGTATTCCGTTGCTAGAGGTGAAATTCTTGGATTTACGGAAGACGAACTTCTGCGAAAGCATTTGCCAAGGATGTTTTCATTAATCAAGAACGAAGGTTAGGGGATCGAAAACGATCAGATACCGTTGTAGTCTTAACAGTAAACTATGCCGACTAGGGATCGGGCGACCTCTTTTTCATGTGTCGCTCGGCACCTTACGAGAAATCAAAGTCTTTGGGTTCTGGGGGGAGTATGGTCGCAAGGCTGAAACTTAAAGGAATTGACGGAAGGGCACCACCAGGTGTGGAGCCTGCGGCTTAATTTGACTCAACACGG	ASV_51	460	0	18	0	0	0	0	0	0	442	0
Eukaryota;(1.0);Obazoa;(1.0);Opisthokonta;(1.0);Fungi;(1.0);Ascomycota;(1.0);Pezizomycotina;(1.0);Dothideomycetes;(0.98);Floricola;(0.46);Floricola_striata;(0.46);	Eukaryota;Obazoa;Opisthokonta;Fungi;Ascomycota;Pezizomycotina;Dothideomycetes;Floricola;Floricola_striata	Ascomycota	Dothideomycetes	Floricola	CGTGCGATCCTATTTTGTTGGTTTCTAGGACCGCCGTAATGATTAATAGGGACAGTCGGGGGCATCAGTATTCAATTGTCAGAGGTGAAATTCTTGGATTTATTGAAGACTAACTACTGCGAAAGCATTTGCCAAGGATGTTTTCATTAATCAGTGAACGAAAGTTAGGGGATCGAAGACGATCAGATACCGTCGTAGTCTTAACCGTAAACTATGCCGACTAGGGATCGGGCGGTGTTCCTTTGTTGACCCGCTCGGCACCTTTCGAGAAATCAAAGTTTTTGGGTTCTGGGGGGAGTATGGTCGCAAGGCTGAAACTTAAAGAAATTGACGGAAGGGCACCACCAGGCGTGGAGCCTGCGGCTTAATTTGACTCAACACGG	ASV_52	508	0	77	0	0	0	0	430	0	1	0
Eukaryota;(1.0);Obazoa;(1.0);Opisthokonta;(1.0);Fungi;(1.0);Ascomycota;(1.0);Pezizomycotina;(1.0);Lecanoromycetes;(0.86);Acarosporina;(0.46);Acarosporina_microspora;(0.46);	Eukaryota;Obazoa;Opisthokonta;Fungi;Ascomycota;Pezizomycotina;Lecanoromycetes;Acarosporina;Acarosporina_microspora	Ascomycota	Lecanoromycetes	Multi-affiliation	CGGCGTTCTTATTTTGTTGGTTTCTAAGACCGCCGTAATGATTAATAGGGATAGTCGGGGGCATCAGTATTCAATTGTCAGAGGTGAAATTCTTGGATTTATTGAAGACTAACTACTGCGAAAGCATTTGCCAAGGATGTTTTCATTAATCAGTGAACGAAAGTTAGGGGATCGAAGACGATCAGATACCGTCGTAGTCTTAACCATAAACTATGCCGACTAGGGATCGGACGGTGTTATTATTTTGACCCGTTCGGCACCTTACGAGAAATCAAAGTCTTTGGGTTCTGGGGGGAGTATGGTCGCAAGGCTGAAACTTAAAGAAATTGACGGAAAGGCACCACCAGGCGTGGAGCCTGCGGCTTAATTTGACTCAACACGG	ASV_53	392	0	0	392	0	0	0	0	0	0	0
Eukaryota;(1.0);Obazoa;(1.0);Opisthokonta;(1.0);Metazoa;(1.0);Craniata;(1.0);Craniata_X;(1.0);Teleostei;(1.0);Gambusia;(0.65);Gambusia_holbrooki;(0.65);	Eukaryota;Obazoa;Opisthokonta;Metazoa;Craniata;Craniata_X;Teleostei;Gambusia;Gambusia_holbrooki	Chordata	Actinopterygii	Multi-affiliation	CTCCGGTTCTATTTTGTGGGTTTTCTTCTCTCTGAACTGGGGCCATGATTAAGAGGGACGGCCGGGGGCATTCGTATTGCGCCGCTAGAGGTGAAATTCTTGGACCGGCGCAAGACGGACGAAAGCGAAAGCATTTGCCAAGAATGTTTTCATTAATCAAGAACGAAAGTCGGAGGTTCGAAGACGATCAGATACCGTCGTAGTTCCGACCATAAACGATGCCGACTAGCGATCCGGCGGCGTTATTCCCATGACCCGCCGGGCAGCGTCCGGGAAACCAAAGTCTTTGGGTTCCGGGGGGAGTATGGTTGCAAAGCTGAAACTTAAAGGAATTGACGGAAGGGCACCACCAGGAGTGGAGCCTGCGGCTTAATTTGACTCAACACG	ASV_54	432	13	1	10	38	6	292	16	7	26	23
Eukaryota;(1.0);Obazoa;(1.0);Opisthokonta;(1.0);Fungi;(0.99);Ascomycota;(0.99);Pezizomycotina;(0.96);Dothideomycetes;(0.86);Didymosphaeria;(0.43);Didymosphaeria_variabile;(0.43);	Eukaryota;Obazoa;Opisthokonta;Fungi;Ascomycota;Pezizomycotina;Dothideomycetes;Dothideomycetes_X;Dothideomycetes_X_sp.	Ascomycota	Dothideomycetes	Multi-affiliation	TGTGCGGTCCTATTTTGTTGGTTTTCAGGACCGCCGTAATGATTAATAGGGACAGTCGGGGGCATCAGTATTCAATTGTCAGAGGTGAAATTCTTGGATTTATTGAAGACTAACTACTGCGAAAGCATTTGCCAAGGATGTTTTCATTAATCAGTGAACGAAAGTTAGGGGATCGAAGACGATCAGATACCGTCGTAGTCTTAACCATAAACTATGCCGACTAGGGATTGGGCGGTGATTTTTATTGACCCGCTCAGCACCTTAGGAGAAATCAAAGTGTTTGGGTTCTGGGGGGAGTATGGTCGCAAGGCTGAAACTTAAAGAAATTGACGGAAGGGCACCACCAGGCGTGGAGCCTGCGGCTTAATTTGACTCAACACGG	ASV_55	371	0	0	0	0	0	0	0	371	0	0
Eukaryota;(1.0);Obazoa;(1.0);Opisthokonta;(1.0);Fungi;(1.0);Basidiomycota;(1.0);Agaricomycotina;(1.0);Agaricomycetes;(1.0);Ganoderma;(0.86);Ganoderma_pseudoferreum;(0.86);	Eukaryota;Obazoa;Opisthokonta;Fungi;Multi-affiliation;Multi-affiliation;Multi-affiliation;Multi-affiliation;Multi-affiliation	Basidiomycota	Agaricomycetes	Ganoderma	CGTGCGGTTCTATTTTGTTGGTTTCTAGAGTCGCCGTAATGATTAATAGGGATAGTTGGGGGCATTAGTATTCAGTTGCTAGAGGTGAAATTCTTGGATTTACTGAAGACTAACTACTGCGAAAGCATTTGCCAAGGATGTTTTCATTAATCAAGAACGAAGGTTAGGGGATCGAAAACGATCAGATACCGTTGTAGTCTTAACAGTAAACTATGCCGACTAGGGATCGGGCGACCTCAATATTATGTGTCGCTCGGCACCTTACGAGAAATCAAAGTCTTTGGGTTCTGGGGGGAGTATGGTCGCAAGGCTGAAACTTAAAGGAATTGACGGAAGGGCACCACCAGGAGTGGAGCCTGCGGCTTAATTTGACTCAACACGG	ASV_56	307	306	0	0	0	0	1	0	0	0	0
Eukaryota;(1.0);Obazoa;(1.0);Opisthokonta;(1.0);Fungi;(1.0);Ascomycota;(1.0);Pezizomycotina;(1.0);Dothideomycetes;(0.97);Cladosporium;(0.96);Cladosporium_sp.;(0.69);	Eukaryota;Obazoa;Opisthokonta;Fungi;Ascomycota;Pezizomycotina;Dothideomycetes;Multi-affiliation;Multi-affiliation	Ascomycota	Dothideomycetes	Cladosporium	CGTGTGGTTCTATTTTGTTGGTTTCTAGGACCGCCGTAATGATTAATAGGGATAGTCGGGGGCATCAGTATTCAAGCGTCAGAGGTGAAATTCTTGGATTGCTTGAAGACTAACTACTGCGAAAGCATTTGCCAAGGATGTTTTCATTAATCAGTGAACGAAAGTTAGGGGATCGAAGACGATCAGATACCGTCGTAGTCTTAACCATAAACTATGCCGACTAGGGATCGGGCGGTGTTAGTATTTTGACCCGCTCGGCACCTTACGAGAAATCAAAGTTTTTGGGTTCTGGGGGGAGTATGGTCGCAAGGCTGAAACTTAAAGAAATTGACGGAAGGGCACCACCAGGCGTGGAGCCTGCGGCTTAATTTGACTCAACACGG	ASV_57	345	0	78	45	0	0	0	222	0	0	0
Eukaryota;(1.0);Obazoa;(1.0);Opisthokonta;(1.0);Fungi;(1.0);Basidiomycota;(1.0);Agaricomycotina;(1.0);Tremellomycetes;(1.0);Cryptococcus;(0.39);Cryptococcus_dimennae;(0.36);	Eukaryota;Obazoa;Opisthokonta;Fungi;Basidiomycota;Agaricomycotina;Tremellomycetes;Multi-affiliation;Multi-affiliation	Basidiomycota	Tremellomycetes	Multi-affiliation	CGTGCGGTTCTATTTTGTTGGTTTCTAGAGTCGCCGTAATGATTAATAGGGACGGTCGGGGGCATTGGTATTCCGTTGCTAGAGGTGAAATTCTTAGATTGACGGAAGACTAACAACTGCGAAAGCATTTGCCAAGGACGTTTTCATTGATCAAGAACGAAGGTCAGGGGATCAAAAACGATTAGATACCGTTGTAGTCTTGACAGTAAACTATGCCGACTAGGGATCGGGCCTGCTCAAATTTGACGGGCTCGGCACCTTACGAGAAATCAAAGTCTTTGGGTTCTGGGGGGAGTATGGTCGCAAGGCTGAAACTTAAAGGAATTGACGGAAGGGCACCACCAGGTGTGGAGCCTGCGGCTTAATTTGACTCAACACGG	ASV_58	320	0	0	0	209	0	0	111	0	0	0
Eukaryota;(1.0);Obazoa;(1.0);Opisthokonta;(1.0);Fungi;(1.0);Basidiomycota;(1.0);Agaricomycotina;(0.99);Agaricomycetes;(0.94);Inonotus;(0.23);Inonotus_baumii;(0.22);	Eukaryota;Obazoa;Opisthokonta;Fungi;Basidiomycota;Agaricomycotina;Agaricomycetes;Agaricomycetes_X;Agaricomycetes_X_sp.	Basidiomycota	Agaricomycetes	Multi-affiliation	CGTGCGGTTCTATTTTGTTGGTTTCTAGGATCGCCGTAATGATTAATAGGGATAGTTGGGGGCATTAGTATTCAGTTGCTAGAGGTGAAATTCTTGGATTTACTGAAGACTAACTTCTGCGAAAGCATTTGCCAAGGATGTTTTCATTAATCAAGAACGAAGGTTAGGGGATCAAAGACGATTAGATACCGTTGTAGTCTTAACAGTAAACTATGCCGACTAGGGATCGGACGACCTCACACATATGCGTCGTCCGGCACCTTACGAGAAATCAAAGTCTTTGGGTTCTGGGGGGAGTATGGTCGCAAGGCTGAAACTTAAAGGAATTGACGGAAGGGCACCACCAGGAGTGGAGCCTGCGGCTTAATTTGACTCAACACGG	ASV_59	356	0	240	0	0	0	0	0	0	0	116
Eukaryota;(1.0);Obazoa;(1.0);Opisthokonta;(1.0);Fungi;(1.0);Ascomycota;(1.0);Pezizomycotina;(0.74);Leotiomycetes;(0.72);Sphaerographium;(0.29);Sphaerographium_tenuirostrum;(0.29);	Eukaryota;Obazoa;Opisthokonta;Fungi;Ascomycota;Pezizomycotina;Leotiomycetes;Multi-affiliation;Multi-affiliation	Ascomycota	Leotiomycetes	Multi-affiliation	CGTGTGGTTCTATTTTGTTGGTTTCTAGGACCGCCGTAATGATTAATAGGGATAGTCGGGGGCATCAGTATTCAATTGTCAGAGGTGAAATTCTTGGATTTATTGAAGACTAACTACTGCGAAAGCATTTGCCAAGGATGTTTTCATTAATCAGTGAACGAAAGTTAGGGGATCGAAGACGATCAGATACCGTCGTAGTCTTAACCATAAACTATGCCGACTAGGGATCGGGCGATGTTTTCTTTTGACTCGCTCGGCACCTTACGAGAAATCAAAGTCTTTGGGTTCTGGGGGGAGTACGTCAGCAATGATGAAACTTAAAGAAATTGACGGAAGGGCACCACCAGGAGTGGAGCCTGCGGCTTAATTTGACTCAACACGG	ASV_60	361	0	0	0	0	0	0	361	0	0	0
Eukaryota;(1.0);Obazoa;(1.0);Opisthokonta;(1.0);Fungi;(1.0);Ascomycota;(1.0);Saccharomycotina;(1.0);Saccharomycetales;(1.0);Candida;(0.71);Candida_wounanorum;(0.71);	Multi-affiliation;Multi-affiliation;Multi-affiliation;Multi-affiliation;Multi-affiliation;Multi-affiliation;Multi-affiliation;Multi-affiliation;Multi-affiliation	Ascomycota	Saccharomycetes	Multi-affiliation	CGTTTGGTTCTATTTTGTTGGTTTCTAGGACCATCGTAATGATTAATAGGGACGGTCGGGGGCATCAGTATTCAATTGTCAGAGGTGAAATTCTTGGATTTATTGAAGACTAACTACTGCGAAAGCATTTGCCAAGGACGTTTTCATTAATCAAGAACGAAAGTTAGGGGATCGAAGATGATCAGATACCGTCGTAGTCTTAACCATAAACTATGCCGACTAGGGATCGGGTGGTGTTTTTTTAATGACCCACTCGGCACCTTACGAGAAATCAAAGTCTTTGGGTTCTGGGGGGAGTATGGTCGCAAGGCTGAAACTTAAAGGAATTGACGGAAGGGCACCACCAGGAGTGGAGCCTGCGGCTTAATTTGACTCAACACGG	ASV_61	314	23	0	0	0	0	0	73	101	0	0
Eukaryota;(1.0);Obazoa;(1.0);Opisthokonta;(1.0);Fungi;(1.0);Ascomycota;(1.0);Saccharomycotina;(1.0);Saccharomycetales;(1.0);Candida;(0.71);Candida_glaebosa;(0.66);	Eukaryota;Obazoa;Opisthokonta;Fungi;Ascomycota;Saccharomycotina;Saccharomycetales;Candida;Multi-affiliation	Ascomycota	Saccharomycetes	Candida	CGTTATGGTTCTATTTTGTTGGTTTCTAGGACCATCGTAATGATTAATAGGGACGGTCGGGGGTATCAGTATTCAGTTGTCAGAGGTGAAATTCTTGGATTTACTGAAGACTAACTACTGCGAAAGCATTTACCAAGGACGTTTTCATTAATCAAGAACGAAAGTTAGGGGATCGAAGATGATCAGATACCGTCGTAGTCTTAACCATAAACTATGCCGACTAGGGATCGGGTGTCGTTCTTTTTTTGACGCACTCGGCACCTTACGAGAAATCAAAGTCTTTGGGTTCTGGGGGGAGTATGGTCGCAAGGCTGAAACTTAAAGGAATTGACGGAAGGGCACCACCAGGAGTGGAGCCTGCGGCTTAATTTGACTCAACACGG	ASV_62	349	0	349	0	0	0	0	0	0	0	0
Eukaryota;(1.0);Obazoa;(1.0);Opisthokonta;(1.0);Fungi;(1.0);Ascomycota;(1.0);Pezizomycotina;(1.0);Dothideomycetes;(0.89);Tubeufia;(0.79);Tubeufia_cerea;(0.78);	Eukaryota;Obazoa;Opisthokonta;Fungi;Ascomycota;Pezizomycotina;Dothideomycetes;Multi-affiliation;Multi-affiliation	Ascomycota	Dothideomycetes	Tubeufia	CGTGCGGTTCTATTTTGTTGGTTTCTAGGACCGCCGTAATGATTAATAGGGATAGTCGGGGGTATCAGTATTCAATTGTCAGAGGTGAAATTCTTGGATTTATTGAAGACTAACTACTGCGAAAGCATTTACCAAGGATGTTTTCATTAATAAGTGAACGAAAGTTAGGGGATCGAAGACGATCAGATACCGTCGTAGTCTTAACCGTAAACGATGCCGACTAGGGATCGGGCGATGTTATTATTTTGACTCGCTCGGCACCTTACGAGAAATCAAAGTTTTTGGGTTCTGGGGGGAGTATGGTCGCAAGGCTGAAACTTAAAGAAATTGACGGAAGGGCACCACCAGGCGTGGAGCCTGCGGCTTAATTTGACTCAACACGG	ASV_63	293	0	0	0	293	0	0	0	0	0	0
Eukaryota;(1.0);Obazoa;(1.0);Opisthokonta;(1.0);Metazoa;(1.0);Craniata;(1.0);Craniata_X;(1.0);Mammalia;(0.45);Monodelphis;(0.24);Monodelphis_domestica;(0.24);	Eukaryota;Obazoa;Opisthokonta;Metazoa;Craniata;Craniata_X;Lepidosauria;Multi-affiliation;Multi-affiliation	Chordata	Reptilia	Multi-affiliation	CTCCGGTTCTATTTTGTTGGTTTTCGGAACCGGGGCCATGATTAAGAGGGACGGCCGGGGGCATTCGTATTGTGCCGCTAGAGGTGAAATTCTTGGACCGGCGCAAGACGACCCAGAGCGAAAGCATTTGCCAAGAATGTTTTCATTAATCAAGAACGAAAGTCGGAGGTTCGAAGACGATCAGATACCGTCGTAGTTCCGACCATAAACGATGCCGACTAGCGATCCGGCGGCGTTATTCCCATGACCCGCCGGGCAGCTTCCGGGAAACCAAAGTCTTTGGGTTCCGGGGGGAGTATGGTTGCAAAGCTGAAACTTAAAGGAATTGACGGAAGGGCACCACCAGGAGTGGAGCCTGCGGCTTAATTTGACTCAACACG	ASV_64	312	8	1	40	43	0	115	15	0	64	26
Eukaryota;(1.0);Obazoa;(1.0);Opisthokonta;(1.0);Fungi;(1.0);Ascomycota;(1.0);Pezizomycotina;(1.0);Eurotiomycetes;(1.0);Aspergillus;(0.99);Aspergillus_steynii;(0.97);	Eukaryota;Obazoa;Opisthokonta;Fungi;Ascomycota;Pezizomycotina;Eurotiomycetes;Multi-affiliation;Multi-affiliation	Ascomycota	Eurotiomycetes	Aspergillus	CGTGCGGTTCTATTTTGTTGGTTTCTAGGACCGCCGTAATGATTAATAGGGATAGTCGGGGGCGTCAGTATTCAGCTGTCAGAGGTGAAATTCTTGGATTTGCTGAAGACTAACTACTGCGAAAGCATTCGCCAAGGATGTTTTCATTAATCAGGGAACGAAAGTTAGGGGATCGAAGACGATCAGATACCGTCGTAGTCTTAACCATAAACTATGCCGACTAGGGATCGGACGGTGTTTCTATTATGACCCGTTCGGCACCTTACGAGAAATCAAAGTTTTTGGGTTCTGGGGGGAGTATGGTCGCAAGGCTGAAACTTAAAGAAATTGACGGAAGGGCACCACAAGGCGTGGAGCCTGCGGCTTAATTTGACTCAACACGG	ASV_65	267	1	0	169	0	0	0	97	0	0	0
Eukaryota;(1.0);Obazoa;(1.0);Opisthokonta;(1.0);Fungi;(1.0);Ascomycota;(1.0);Pezizomycotina;(1.0);Dothideomycetes;(1.0);Neoscytalidium;(0.7);Neoscytalidium_dimidiatum;(0.7);	Eukaryota;Obazoa;Opisthokonta;Fungi;Ascomycota;Pezizomycotina;Multi-affiliation;Multi-affiliation;Multi-affiliation	Ascomycota	Dothideomycetes	Multi-affiliation	CGTGCGGTCCTATTTTGTTGGTTTCTAGGACCGCCGTAATGATTAATAGGGATAGTCGGGGGCATCAGTATTCAATTGTCAGAGGTGAAATTCTTGGATTTATTGAAGACTAACTACTGCGAAAGCATTTGCCAAGGATGTTTTCATTAATCAGTGAACGAAAGTTAGGGGATCGAAGACGATCAGATACCGTCGTAGTCTTAACCGTAAACTATGCCGACTAGGGATCGGGCGATGTTATTCTTTTGACTCGCTCGGCACCTTACGAGAAATCAAAGTCTTTGGGTTCTGGGGGGAGTATGGTCGCAAGGCTGAAACTTAAAGAAATTGACGGAAGGGCACCACCAGGCGTGGAGCCTGCGGCTTAATTTGACTCAACACGG	ASV_66	200	0	0	0	200	0	0	0	0	0	0
Eukaryota;(1.0);Obazoa;(1.0);Opisthokonta;(1.0);Fungi;(1.0);Basidiomycota;(1.0);Agaricomycotina;(1.0);Agaricomycetes;(1.0);Hyphoderma;(0.58);Hyphoderma_puberum;(0.58);	Eukaryota;Obazoa;Opisthokonta;Fungi;Basidiomycota;Agaricomycotina;Agaricomycetes;Hyphoderma;Hyphoderma_puberum	Basidiomycota	Agaricomycetes	Hyphoderma	CGTGCGGTTCTATTTTGTTGGTTTCTAGAGTCGCCGTAATGATTAATAGGGATAGTTGGGGGCATTAGTATTCAGTTGCTAGAGGTGAAATTCTTGGATTTACTGAAGACTAACTATTGCGAAAGCATTTGCCAAGGATGTTTTCATTAATCAAGAACGAAGGTTAGGGGATCGAAAACGATCAGATACCGTTGTAGTCTTAACAGTAAACTATGCCGACTAGGGATCGGGCGATTTCACTTATTATGTATCGCTCGGCACCTTACGAGAAATCAAAGTCTTTGGGTTCTGGGGGGAGTATGGTCGCAAGGCTGAAACTTAAAGGAATTGACGGAAGGGCACCACCAGGAGTGGAGCCTGCGGCTTAATTTGACTCAACACGG	ASV_67	241	0	241	0	0	0	0	0	0	0	0
Eukaryota;(1.0);Obazoa;(1.0);Opisthokonta;(1.0);Metazoa;(1.0);Craniata;(1.0);Craniata_X;(1.0);Mammalia;(0.46);Monodelphis;(0.28);Monodelphis_domestica;(0.28);	Eukaryota;Obazoa;Opisthokonta;Metazoa;Craniata;Craniata_X;Testudines;Chrysemys;Chrysemys_sp.	Chordata	Reptilia	Multi-affiliation	CTCCGGTTCTATTTTGTTGGTTTTCGGAACTGGGGCCATGATTAAGAGGGACGGCCGGGGGCATTCGTATTGTGCCGCTAGAGGTGAAATTCTTGGACCGGCGCAAGACGGACCAAAGCGAAAGCATTTGCCAAGAATGTTTTCATTAATCAAGAACGAAAGTCGGAGGTTCGAAGACGATCAGATACCGTCGTAGTTCCGACCATAAACGATGCCGACTAGCGATCCGGCGGCGTTATTCCCATGACCCGCCGGGCAGCTTACGGGAAACCAAAGTCTTTGGGTTCCGGGGGGAGTATGGTTGCAAAGCTGAAACTTAAAGGAATTGACGGAAGGGCACCACCAGGAGTGGAGCCTGCGGCTTAATTTGACTCAACACG	ASV_68	281	5	0	9	57	0	94	15	0	29	72
Eukaryota;(1.0);Obazoa;(1.0);Opisthokonta;(1.0);Fungi;(1.0);Ascomycota;(1.0);Pezizomycotina;(1.0);Sordariomycetes;(0.97);Mariannaea;(0.04);Mariannaea_elegans_var._punicea;(0.04);	Eukaryota;Obazoa;Opisthokonta;Fungi;Ascomycota;Pezizomycotina;Sordariomycetes;Multi-affiliation;Multi-affiliation	Ascomycota	Sordariomycetes	Multi-affiliation	CGTGTGGTTCTATTTTGTTGGTTTCTAGGACCGCCGTAATGATTAATAGGGACAGTCGGGGGCATCAGTATTCAATTGTCAGAGGTGAAATTCTTGGATTTATTGAAGACTAACTACTGCGAAAGCATTTGCCAAGGATGTTTTCATTAATCAGGAACGAAAGTTAGGGGATCGAAGACGATCAGATACCGTCGTAGTCTTAACCATAAACTATGCCGACTAGGGATCGGACGATGTTATTTTTTGACTCGTTCGGCACCTTACGAGAAATCAAAGTCTTTGGGTTCTGGGGGGAGTATGGTCGCAAGGCTGAAACTTAAAGAAATTGACGGAAGGGCACCACCAGGGGTGGAGCCTGCGGCTTAATTTGACTCAACACGG	ASV_69	234	0	47	0	0	0	0	0	0	186	0
Eukaryota;(1.0);Obazoa;(1.0);Opisthokonta;(1.0);Fungi;(1.0);Basidiomycota;(1.0);Pucciniomycotina;(1.0);Microbotryomycetes;(1.0);Leucosporidium;(0.85);Leucosporidium_scottii;(0.68);	Eukaryota;Obazoa;Opisthokonta;Fungi;Basidiomycota;Multi-affiliation;Multi-affiliation;Multi-affiliation;Multi-affiliation	Basidiomycota	Microbotryomycetes	Leucosporidium	CGCGCGTTCCCATTTTGTTGGTTTCTGAGATCGCCGTAATGATTAATAGGGATAGTTGGGGGCATTTGTATTCCGTCGTCAGAGGTGAAATTCTTGGATTGCCGGAAGACAAACTATTGCGAAAGCATTTGCCAAGGATGTTTTCATTGATCAAGAACGAAGGAAGGGGGATCGAAAACGATCAGATACCGTTGTAGTCTCTTCTGTAAACTATGCCAATTGGGGATCAGCTCAGGATTTTTAATGACTGAGTTGGCACCCGAAGAGAAATCTTTAAATGAGGTTCGGGGGGGAGTATGGTCGCAAGGCTGAAACTTAAAGGAATTGACGGAAGGGCACCACCAGGTGTGGAGCCTGCGGCTTAATTTGACTCAACACGG	ASV_70	208	0	0	0	0	0	0	0	0	0	208
Eukaryota;(1.0);Obazoa;(1.0);Opisthokonta;(1.0);Fungi;(1.0);Ascomycota;(1.0);Pezizomycotina;(1.0);Sordariomycetes;(1.0);Verticillium;(0.62);Verticillium_albo-atrum;(0.62);	Multi-affiliation;Multi-affiliation;Multi-affiliation;Multi-affiliation;Multi-affiliation;Multi-affiliation;Multi-affiliation;Multi-affiliation;Multi-affiliation	Ascomycota	Sordariomycetes	Plectosphaerella	CGTGTGGTCTTATTTCGTTGGTTTCTAGGACCGCCGTAATGATTAATAGGGACAGTCGGGGGCATCAGTATTCAATCGTCAGAGGTGAAATTCTTGGATCGATTGAAGACTAACTACTGCGAAAGCATTTGCCAAGGATGTTTTCATTTATCAGGAACGAAAGTTAGGGGATCGAAGACGATCAGATACCGTCGTAGTCTTAACCATAAACTATGCCGACTAGGGATCGGACGGTGTTATTTCTTGACCCGTTCGGCACCTTACGAGAAATCAAAGTGCTTGGGCTCCAGGGGGAGTATGGTCGCAAGGCTGAAACTTAAAGAAATTGACGGAAGGGCACCACCAGGGGTGGAGCCTGCGGCTTAATTTGACTCAACACGG	ASV_71	280	0	0	0	0	0	0	0	157	123	0
Eukaryota;(1.0);Obazoa;(1.0);Opisthokonta;(1.0);Fungi;(1.0);Ascomycota;(1.0);Pezizomycotina;(1.0);Eurotiomycetes;(1.0);Phialophora;(1.0);Phialophora_verrucosa;(1.0);	Eukaryota;Obazoa;Opisthokonta;Fungi;Ascomycota;Pezizomycotina;Multi-affiliation;Multi-affiliation;Multi-affiliation	Ascomycota	Eurotiomycetes	Phialophora	CATCGGTTCTATTTTGTTGGTTTCTAGGACCGCTGTAATGATTAATAGGGATAGTCGGGGGCGTCAGTATTCAATTGTCAGAGGTGAAATTCTTGGATTTATTGAAGACTAACTACTGCGAAAGCATTCGCCAAGGATGTTTTCATTAATCAGTGAACGAAAGTTAGGGGATCGAAGACGATCAGATACCGTCGTAGTCTTAACCATAAACTATGCCGACTAGGGATCGGACGGTGGTTTTTTTATGCCCCGTTCGGCACCTTACGAGAAATCAAAGTTTTTGGGCTCGGGGGGGAGTATGGTCGCAAGGCTGAAACTTAAAGAAATTGACGGAAGGGCACCACCAGGCGTGGAGCCTGCGGCTTAATTTGACTCAACACGG	ASV_72	298	0	211	0	0	0	0	0	0	0	87
Eukaryota;(1.0);TSAR;(1.0);Alveolata;(1.0);Ciliophora;(1.0);Colpodea;(1.0);Colpodea_X;(1.0);Colpodida;(1.0);Colpodida_X;(0.48);Colpodida_X_sp.;(0.48);	Eukaryota;TSAR;Alveolata;Ciliophora;Colpodea;Colpodea_X;Colpodida;Colpoda;Multi-affiliation	Ciliophora	Colpodea	Colpoda	CTTTGACCTATTTATTGGTTTCTTGAGGTCAAAGTAATGATTAATAGGGACAGTTGGGGGCATTCGTATTTAATTGTCAGAGGTGAAATTCTTGGATTTATTAAAGACGAACTTATGCGAAAGCATTTGCCAAGGATGTTTTCATTAATCAAGAACGAAAGTTAGGGGATCAAAGACGATCAGATACCGTCCTAGTCTTAACCATAAACTATACCGACTAGGGATTGGTGAGGTCTTCTAAGCCTCATCAGCACCTTATGAGAAATCAAAGTCTTTGGGTTCTGGGGGGAGTATGGTCGCAAGGCTGAAACTTAAAGGAATTGACGGAAGGGCACCACCAGGAGTGGAGCCTGCGGCTTAATTTGACTCAACACGG	ASV_73	257	0	0	0	0	0	0	257	0	0	0
Eukaryota;(1.0);Obazoa;(1.0);Opisthokonta;(1.0);Fungi;(1.0);Ascomycota;(1.0);Pezizomycotina;(1.0);Sordariomycetes;(1.0);Emericellopsis;(0.77);Emericellopsis_alkalina;(0.75);	Eukaryota;Obazoa;Opisthokonta;Fungi;Ascomycota;Pezizomycotina;Sordariomycetes;Sordariomycetes_X;Sordariomycetes_X_sp.	Ascomycota	Sordariomycetes	Multi-affiliation	CGTGCGGTTCTATTTTGTTGGTTTCTAGGACCGCCGTAATGATTAATAGGGACAGTCGGGGGCATCAGTATTCAATTGTCAGAGGTGAAATTCTTGGATTTATTGAAGACTAACTACTGCGAAAGCATTTGCCAAGGATGTTTTCATTAATCAGGAACGAAAGTAAGGGGATCGAAGACGATCAGATACCGTCGTAGTCTTTACCATAAACTATGCCGACTAGGGATCGGACGGTGTTATTTTTTGACCCGTTCGGCACCTTACGAGAAATCAAAGTGCTTGGGCTCCAGGGGGAGTATGGTCGCAAGGCTGAAACTTAAAGAAATTGACGGAAGGGCACCACCAGGGGTGGAGCCTGCGGCTTAATTTGACTCAACACGG	ASV_74	181	0	0	0	181	0	0	0	0	0	0
Eukaryota;(1.0);Obazoa;(1.0);Opisthokonta;(1.0);Fungi;(1.0);Basidiomycota;(1.0);Agaricomycotina;(1.0);Agaricomycetes;(1.0);Panellus;(0.15);Panellus_stypticus;(0.15);	Eukaryota;Obazoa;Opisthokonta;Fungi;Basidiomycota;Agaricomycotina;Agaricomycetes;Multi-affiliation;Multi-affiliation	Basidiomycota	Agaricomycetes	Multi-affiliation	CGTGCGGTTCTATTTTGTTGGTTTCTAGAGTCGCCGTAATGATTAATAGGGATAGTTGGGGGCATTGGTATTGAGTCGCTAGAGGTGAAATTCTTGGATTGACTCAAGACCGACTATTGCGAAAGCATTTGCCAAGGATGTTTTCATTAATCAAGAACGAAGGTTAGGGGATCGAAAACGATCAGATACCGTTGTAGTCTTAACAGTAAACTATGCCGACTAGGGATCGGGCAACCTCAATTATGATGTGTTGCTCGGCACCTTACGAGAAATCAAAGTCTTTGGGTTCTGGGGGGAGTATGGTCGCAAGGCTGAAACTTAAAGGAATTGACGGAAGGGCACCACCAGGTGTGGAGCCTGCGGCTTAATTTGACTCAACACGG	ASV_75	219	0	0	0	0	0	1	0	218	0	0
Eukaryota;(1.0);Obazoa;(1.0);Opisthokonta;(1.0);Fungi;(1.0);Basidiomycota;(1.0);Agaricomycotina;(1.0);Agaricomycetes;(1.0);Resinicium;(0.38);Resinicium_meridionale;(0.22);	Eukaryota;Obazoa;Opisthokonta;Fungi;Basidiomycota;Agaricomycotina;Agaricomycetes;Cotylidia;Cotylidia_sp.	Basidiomycota	Agaricomycetes	Cotylidia	CGTGCGGTTCTATTTTGTTGGTTTCTAGAGTCGCCGTAATGATTAATAGGGATAGTTGGGGGCATTAGTATTCAGTTGCTAGAGGTGAAATTCTTGGATTTACTGAAGACTAACTTCTGCGAAAGCATTTGCCAAGGATGTTTTCATTGATCAAGAACGAAGGTTAGGGGATCGAAAACGATCAGATACCGTTGTAGTCTTAACAGTAAACTATGCCGACTAGGGATCGGGCGAACTCACATTTATGTGTCGCTCGGCACCTTACGAGAAATCAAAGTCTTTGGGTTCTGGGGGGAGTATGGTCGCAAGGCTGAAACTTAAAGGAATTGACGGAAGGGCACCACCAGGAGTGGAGCCTGCGGCTTAATTTGACTCAACACGG	ASV_76	238	0	0	237	0	0	0	0	1	0	0
Eukaryota;(1.0);Obazoa;(1.0);Opisthokonta;(1.0);Metazoa;(1.0);Arthropoda;(1.0);Chelicerata;(1.0);Arachnida;(1.0);Hyadesia;(0.38);Hyadesia_curassaviensis;(0.38);	Eukaryota;Obazoa;Opisthokonta;Metazoa;Arthropoda;Chelicerata;Arachnida;Oryzomyopus;Oryzomyopus_sp.	Arthropoda	Arachnida	Blomia	CCTTGGTTCTATTTTGTTGGTCTTCGGAACCAAGCGTAATGATTAAGAGGGACAGACGGGGGCATTAGTATTGCGACGCTAGAGGTGAAATTCTTGGACCGTCGCAAGACTAACAAAAGCGAAAGCATTTGCCAAGAATGTTTTCATTAATCAAGAACGAAAGTTAGAGGTTCGAAGGCGATCAGATACCGCCCTAGTTCTAACCATAAACGATGCCAACCAGCAATCAGCCTGAGTTTATTTGATGACTCGGCTGGCGGCTTCCGGGAAACCAAAGTTTTTCGGTTCCAGGGGAAGTATGGTTGCAAAGCTGAAACTTAAAGGAATTGACGGAAGGGCACCACCAGGAGTGGAGCCTGCGGCTTAATTTGACTCAACACGG	ASV_77	223	0	67	0	0	0	0	0	0	156	0
Eukaryota;(1.0);Obazoa;(1.0);Opisthokonta;(1.0);Fungi;(1.0);Ascomycota;(1.0);Pezizomycotina;(1.0);Lecanoromycetes;(0.98);Cliostomum;(0.19);Cliostomum_griffithii;(0.19);	Eukaryota;Obazoa;Opisthokonta;Fungi;Ascomycota;Pezizomycotina;Lecanoromycetes;Multi-affiliation;Multi-affiliation	Ascomycota	Lecanoromycetes	Multi-affiliation	CGTGTGGTTCTATTTTGTTGGTTTCTAGGACCGCCGTAATGATTAATAGGGATAGTCGGGGGCGTCTGTATTCAACAGCAAGAGGTGAAATTCTTGGATTTGTTGAAGACAAACTACTGCGAAAGCATTCGCCAAGGATGTTTTCATTAATCAGTGAACGAAAGTTAGGGGATCGAAGACGATCAGATACCGTCGTAGTCTTAACCATAAACTATGCCGACTAGGGATCGGACGGTGTTATTATTTTGACCCGTTCGGCACCTTACGAGAAATCAAAGTTTTTGGGTTCTGGGGGGAGTATGGTCGCAAGGCTGAAACTTAAAGACATTGACGGAAGGGCACCACCAGGCGTGGAGCCTGCGGCTTAATTCGACTCAACACGG	ASV_78	192	0	0	0	0	0	0	0	0	0	192
Eukaryota;(1.0);Obazoa;(1.0);Opisthokonta;(1.0);Fungi;(1.0);Ascomycota;(1.0);Pezizomycotina;(1.0);Lecanoromycetes;(0.79);Cyanodermella;(0.34);Cyanodermella_oleoligni;(0.34);	Eukaryota;Obazoa;Opisthokonta;Fungi;Ascomycota;Pezizomycotina;Lecanoromycetes;Cyanodermella;Cyanodermella_oleoligni	Ascomycota	Lecanoromycetes	Cyanodermella	CGTGCGGTTCTATTTTGTTGGTTTCTAGGACCGCCGTAATGATTAATAGGGATAGTCGGGGGCATCAGTATTCAATTGTCAGAGGTGAAATTCTTGGATTTATTGAAGACTAACTACTGCGAAAGCATTTGCCAAGGATGTTTTCATTAATCAGTGAACGAAAGTTAGGGGATCGAAGACGATCAGATACCGTCGTAGTCTTAACCATAAACTATGCCGACTAGGGATCGGACGGTGGTTCTATTTTGCCCCGTTCGGCACCTTACGAGAAATCAAAGTTTTTGGGTTCTGGGGGGAGTATGGTCGCAAGGCTGAAACTTAAAGAAATTGACGGAAAGGCACCACCAGGCGTGGAGCCTGCGGCTTAATTTGACTCAACACGG	ASV_79	225	0	0	225	0	0	0	0	0	0	0
Eukaryota;(1.0);Obazoa;(1.0);Opisthokonta;(1.0);Fungi;(1.0);Basidiomycota;(1.0);Agaricomycotina;(1.0);Agaricomycetes;(1.0);Auricularia;(1.0);Auricularia_polytricha;(0.84);	Eukaryota;Obazoa;Opisthokonta;Fungi;Basidiomycota;Agaricomycotina;Agaricomycetes;Multi-affiliation;Multi-affiliation	Basidiomycota	Agaricomycetes	Auricularia	CGTGCGGTTCTATTTTGTTGGTTTCTAGAGTCGCCGTAATGATTAATAGGGATAGTTGGGGGCATTCGTATTCCGTTGCTAGAGGTGAAATTCTTGGATTTACGGAAGACGAACTTCTGCGAAAGCATTTGCCAAGGATGTTTTCATTAATCAAGAACGAAGGTTAGGGGATCGAAAACGATCAGATACCGTTGTAGTCTTAACAGTAAACTATGCCGACTAGGGATCGGGCGACCTCTTTTTTATGTGTCGCTCGGCACCTTACGAGAAATCAAAGTCTTTGGGTTCTGGGGGGAGTATGGTCGCAAGGCTGAAACTTAAAGGAATTGACGGAAGGGCACCACCAGGAGTGGAGCCTGCGGCTTAATTTGACTCAACACGG	ASV_80	226	0	0	0	0	0	0	0	0	226	0
Eukaryota;(1.0);Obazoa;(1.0);Opisthokonta;(1.0);Fungi;(1.0);Ascomycota;(1.0);Pezizomycotina;(1.0);Dothideomycetes;(0.87);Didymosphaeria;(0.19);Didymosphaeria_variabile;(0.19);	Eukaryota;Obazoa;Opisthokonta;Fungi;Ascomycota;Pezizomycotina;Dothideomycetes;Multi-affiliation;Multi-affiliation	Ascomycota	Dothideomycetes	Multi-affiliation	CGTGGGGTTCTATTTTGTTGGTTTCTAGGACCGCCGTAATGATTAATAGGGACAGTCGGGGGCATCAGTATTCAATTGTCAGAGGTGAAATTCTTGGATTTATTGAAGACTAACTACTGCGAAAGCATTTGCCAAGGATGTTTTCATTAATCAGTGAACGAAAGTTAGGGGATCGAAGACGATCAGATACCGTCGTAGTCTTAACCGTAAACTATGCCGACTAGGGATCGGGCGGTGTTCCTTTGTTGACCCGCTCGGCACCTTTCGAGAAATCAAAGTTTTTGGGTTCTGGGGGGAGTATGGTCGCAAGGCTGAAACTTAAAGAAATTGACGGAAGGGCACCACCAGGCGTGGAGCCTGCGGCTTAATTTGACTCAACACGG	ASV_81	231	0	0	0	0	0	0	231	0	0	0
Eukaryota;(1.0);Obazoa;(1.0);Opisthokonta;(1.0);Fungi;(1.0);Ascomycota;(1.0);Pezizomycotina;(1.0);Dothideomycetes;(0.82);Capnobotryella;(0.23);Capnobotryella_sp.;(0.2);	Eukaryota;Obazoa;Opisthokonta;Fungi;Ascomycota;Pezizomycotina;Dothideomycetes;Dothideomycetes_X;Dothideomycetes_X_sp.	Ascomycota	Dothideomycetes	Capnobotryella	CGCGCGGTCTTATTTTGTTGGTTTCTAGGACCGCCGTAATGATTAATAGGGATAGTCGGGGGCATCTGTATTCGATTGTCAGAGGTGAAATTCTTGGATTTATTGAAGACAAACTACTGCGAAAGCATTTGCCAAGGATGTTTTCATTAATCAGTGAACGAAAGTTAGGGGATCGAAGACGATCAGATACCGTCGTAGTCTTAACCATAAACTATGCCGACTAGGGATCGGTGGGTGTTACTATTTTGACCCCATCGGCACCTTACGAGAAATCAAAGTTTTTGGGTTCTGGGGGGAGTATGGTCGCAAGGCTGAAACTTAAAGAAATTGACGGAAGGGCACCACCAGGCGTGGAGCCTGCGGCTTAATTTGACTCAACACGG	ASV_82	235	0	0	0	0	0	0	0	235	0	0
Eukaryota;(1.0);Obazoa;(1.0);Opisthokonta;(1.0);Fungi;(1.0);Ascomycota;(1.0);Pezizomycotina;(1.0);Dothideomycetes;(0.86);Toxicocladosporium;(0.86);Toxicocladosporium_sp.;(0.86);	Eukaryota;Obazoa;Opisthokonta;Fungi;Ascomycota;Pezizomycotina;Dothideomycetes;Toxicocladosporium;Multi-affiliation	Ascomycota	Dothideomycetes	Toxicocladosporium	CGTGTGGTTCTATTTTGTTGGTTTCTAGGACCGCCGTAATGATTAATAGGGATAGTCGGGGGCATCAGTATTCAATTGTCAGAGGTGAAATTCTTGGATTTATTGAAGACTAACTACTGCGAAAGCATTTGCCAAGGATGTTTTCATTAATCAGTGAACGAAAGTTAGGGGATCGAAGACGATCAGATACCGTCGTAGTCTTAACCATAAACTATGCCGACTAGGGATCGGGGGGTGTTATTTGTTTGACTCCCTCGGCACCTTACGAGAAATCAAAGTTTTTGGGTTCTGGGGGGAGTATGGTCGCAAGGCTGAAACTTAAAGAAATTGACGGAAGGGCACCACCAGGCGTGGAGCCTGCGGCTTAATTTGACTCAACACGG	ASV_83	195	0	71	0	0	0	0	0	124	0	0
Eukaryota;(1.0);Obazoa;(1.0);Opisthokonta;(1.0);Fungi;(1.0);Ascomycota;(1.0);Saccharomycotina;(1.0);Saccharomycetales;(1.0);Hanseniaspora;(0.98);Hanseniaspora_uvarum;(0.98);	Eukaryota;Obazoa;Opisthokonta;Fungi;Ascomycota;Saccharomycotina;Saccharomycetales;Multi-affiliation;Multi-affiliation	Ascomycota	Saccharomycetes	Hanseniaspora	CGATTGGTTCTATTTTGTTGGTTTCTAGGACCATCGTAATGATTAATAGGGACGGTCGGGGGCATCAGTATTCAGTTGTCAGAGGTGAAATTCTTGGATTTACTGAAGACTAACTACTGCGAAAGCATTTGTCAAGGACGTTTTCATTAATCAAGAACGAAAGTTAGGGGATCGAAGATGATCAGATACCGTCGTAGTCTTAACCATAAACTATGCCGACTAGGGATCGGGCGGTGCCTTTTATTGGCCCACTCGGCACCTTACGAGAAATCAAAGTTTTTGGGTTCTGGGGGGAGTATGGTCGCAAGGCTGAAACTTAAAGGAATTGACGGAAGGGCACCACCAGGAGTGGAGCCTGCGGCTTAATTTGACTCAACACGG	ASV_84	176	0	0	176	0	0	0	0	0	0	0
Eukaryota;(1.0);Obazoa;(1.0);Opisthokonta;(1.0);Fungi;(1.0);Basidiomycota;(1.0);Agaricomycotina;(1.0);Agaricomycetes;(1.0);Trichaptum;(0.52);Trichaptum_laricinum;(0.38);	Eukaryota;Obazoa;Opisthokonta;Fungi;Basidiomycota;Agaricomycotina;Agaricomycetes;Tubulicrinis;Tubulicrinis_globisporus	Basidiomycota	Agaricomycetes	Tubulicrinis	CGTGCGGTTCTATTTTGTTGGTTTCTAGAGTCGCCGTAATGATTAATAGGGATAGTTGGGGGCATTAGTATTCAGTTGCTAGAGGTGAAATTCTTGGATTTACTGAAGACTAACTATTGCGAAAGCATTTGCCAAGGATGTTTTCATTAATCAAGAACGAAGGTTAGGGGATCGAAAACGATCAGATACCGTTGTAGTCTTAACAGTAAACTATGCCGACTAGGGATCGGGCGACCTCACTATCATGTGTCGCTCGGCACCTTACGAGAAATCAAAGTCTTTGGGTTCTGGGGGGAGTATGGTCGCAAGGCTGAAACTTAAAGGAATTGACGGAAGGGCACCACCAGGAGTGGAGCCTGCGGCTTAATTTGACTCAACACGG	ASV_85	161	0	160	0	0	0	1	0	0	0	0
Eukaryota;(1.0);Obazoa;(1.0);Opisthokonta;(1.0);Fungi;(0.98);Basidiomycota;(0.01);Pucciniomycotina;(0.01);Pucciniomycetes;(0.01);Puccinia;(0.01);Puccinia_arachidis;(0.01);	Eukaryota;Obazoa;Opisthokonta;Fungi;Ascomycota;Pezizomycotina;Multi-affiliation;Multi-affiliation;Multi-affiliation	Ascomycota	Dothideomycetes	Multi-affiliation	CGTGCGGTCCTATTTTGTTGGTTTCTAGAACCGCTGTAATGATTAATAGGGACAGTCAGGGGCATTAGTATTCAATTGTCAGAGGTGAAATTCTTGGATTTATTGAAGACTAACTACTGCGAAAGCATTTGCCAAGGATGTTTTCATTAATCAGTAAACAAAAGTTAGGGGATCAAAGACAATCAGATACCATCGTAGTCTTAACCGTAAACTATGCCAACTAGGGATCAGGCGATGTTCTTTTTCTGACTCGCTCAGCACCTTACAAGAAATCAAAGTTTTTGGGTTCTGGGGGGAGTATAGTCGCAAGGCTGAAACTTAAAGAAATTGACAGAAGGGCACCACCAGGCGTAGAGCCTGCGGCTTAATTTGACTCAACACAG	ASV_86	212	0	0	0	0	0	0	0	212	0	0
Eukaryota;(1.0);Obazoa;(1.0);Opisthokonta;(1.0);Fungi;(1.0);Basidiomycota;(1.0);Agaricomycotina;(1.0);Agaricomycetes;(1.0);Flammulina;(0.74);Flammulina_velutipes;(0.74);	Eukaryota;Obazoa;Opisthokonta;Fungi;Basidiomycota;Agaricomycotina;Agaricomycetes;Multi-affiliation;Multi-affiliation	Basidiomycota	Agaricomycetes	Multi-affiliation	CGTGCGGTTCTATTTTGTTGGTTTCTAGAGTCGCCGTAATGATTAATAGGGATAGTTGGGGGCATTGGTATTGAGTCGCTAGAGGTGAAATTCTTAGATTGACTCAAGACCAACTATTGCGAAAGCATTTGCCAAGGATGTTTTCATTAATCAAGAACGAAGGTTAGGGGATCGAAAACGATCAGATACCGTTGTAGTCTTAACAGTAAACTATGCCGACTAGGGATCGGACAACCTCAATTTTGATGTGTTGTTCGGCACCTTACGAGAAATCAAAGTCTTTGGGTTCTGGGGGGAGTATGGTCGCAAGGCTGAAACTTAAAGGAATTGACGGAAGGGCACCACCAGGTGTGGAGCCTGCGGCTTAATTTGACTCAACACGG	ASV_87	123	0	0	0	123	0	0	0	0	0	0
Eukaryota;(1.0);Obazoa;(1.0);Opisthokonta;(1.0);Fungi;(1.0);Ascomycota;(1.0);Pezizomycotina;(1.0);Leotiomycetes;(0.99);Exochalara;(0.43);Exochalara_longissima;(0.43);	Eukaryota;Obazoa;Opisthokonta;Fungi;Ascomycota;Pezizomycotina;Leotiomycetes;Exochalara;Exochalara_longissima	Ascomycota	Leotiomycetes	Exochalara	CGAAGGTCTTATTTTGTTGGTTTCTAAGACCGCCGTAATGATTAATAGGGATAGTCGGGGGCATCAGTATTCAATTGTCAGAGGTGAAATTCTTGGATTTATTGAAGACTAACTACTGCGAAAGCATTTGCCAAGGATGTTTTCATTAATCAGTGAACGAAAGTTAGGGGATCGAAGACGATCAGATACCGTCGTAGTCTTAACCATAAACTATGCCGACTAGGGATCGGGCGATGTTATCTTTTTGACTCGCTCGGCACCTTACGAGAAATCAAAGTTTTTGGGTTCTGGGGGGAGTATGGTCGCAAGGCTGAAACTTAAAGAAATTGACGGAAGGGCACCACCAGGAGTGGAGCCTGCGGCTTAATTTGACTCAACACGG	ASV_88	166	0	0	0	0	0	0	166	0	0	0
Eukaryota;(1.0);Obazoa;(1.0);Opisthokonta;(1.0);Fungi;(1.0);Ascomycota;(1.0);Pezizomycotina;(1.0);Lecanoromycetes;(0.58);Cyanodermella;(0.26);Cyanodermella_oleoligni;(0.24);	Eukaryota;Obazoa;Opisthokonta;Fungi;Ascomycota;Pezizomycotina;Lecanoromycetes;Cyanodermella;Cyanodermella_oleoligni	Ascomycota	Lecanoromycetes	Cyanodermella	CGTGTGGTTCTATTTTGTTGGTTTCTAGAATCGCCGTAATGATTAATAGGGACAGTCGGGGGCATCAGTATTCAATTGTCAGAGGTGAAATTCTTGGATTTATTGAAGACTAACTACTGCGAAAGCATTTGCCAAGGATGTTTTCATTAATCAGTGAACGAAAGTTAGGGGATCGAAGACGATCAGATACCGTCGTAGTCTTAACCATAAACTATGCCGACTAGGGATCGGACGGTGGTTCTATTTTGCCCCGTTCGGCACCTTACGAGAAATCAAAGTTTTTGGGTTCTGGGGGGAGTATGGTCGCAAGGCTGAAACTTAAAGAAATTGACGGAAAGGCACCACCAGGCGTGGAGCCTGCGGCTTAATTTGACTCAACACGG	ASV_89	156	0	0	0	0	0	0	156	0	0	0
Eukaryota;(1.0);Obazoa;(1.0);Opisthokonta;(1.0);Fungi;(1.0);Basidiomycota;(1.0);Pucciniomycotina;(1.0);Cystobasidiomycetes;(0.98);Rhodotorula;(0.98);Rhodotorula_glutinis;(0.43);	Multi-affiliation;Multi-affiliation;Multi-affiliation;Multi-affiliation;Multi-affiliation;Multi-affiliation;Multi-affiliation;Multi-affiliation;Multi-affiliation	Basidiomycota	Microbotryomycetes	Rhodotorula	CGCGCGTTCCCATTTTGTTGGTTTCTGAGATCGCCGTAATGATTAATAGGGATAGTTGGGGGCATTTGTATTCCGTCGTCAGAGGTGAAATTCTTGGATTGCCGGAAGACAAACTACTGCGAAAGCATTTGCCAAGGATGTTTTCATTGATCAAGAACGAAGGAAGGGGGATCGAAAACGATTAGATACCGTTGTAGTCTCTTCTGTAAACTATGCCAATTGGGGATCGGTACAGGATTTTTAATGACTGTATCGGCACCCGAAGAGAAATCTTTAAATGAGGTTCGGGAAGGAGTATGGTCGCAAGGCTGAAACTTAAAGGAATTGACGGAAGGGCACCACCAGGTGTGGAGCCTGCGGCTTAATTTGACTCAACACGG	ASV_90	189	0	1	0	0	0	0	0	0	0	188
Eukaryota;(1.0);Obazoa;(1.0);Opisthokonta;(1.0);Fungi;(1.0);Basidiomycota;(1.0);Agaricomycotina;(1.0);Agaricomycetes;(1.0);Pterula;(0.34);Pterula_echo;(0.34);	Eukaryota;Obazoa;Opisthokonta;Fungi;Basidiomycota;Agaricomycotina;Agaricomycetes;Pterula;Pterula_echo	Basidiomycota	Agaricomycetes	Pterula	CGTGCGGTTCTATTTTGTTGGTTTCTAGAGTCGCCGTAATGATTAATAGGGATAGTTGGGGGCATTGGTATTGAGTCGCTAGAGGTGAAATTCTTGGATTGACTCAAGACCAACTACTGCGAAAGCATTTGCCAAGGATGTTTTCATTAATCAAGAACGAAGGTTAGGGGATCGAAAACGATCAGATACCGTTGTAGTCTTAACAGTAAACTATGCCGACTAGGGATCGGATGACCTCAATTTTGATGTGTCATTCGGCACCTTACGAGAAATCAAAGTCTTTGGGTTCTGGGGGGAGTATGGTCGCAAGGCTGAAACTTAAAGGAATTGACGGAAGGGCACCACCAGGTGTGGAGCCTGCGGCTTAATTTGACTCAACACGG	ASV_91	159	0	0	0	0	0	0	0	0	0	159
Eukaryota;(1.0);Obazoa;(1.0);Opisthokonta;(1.0);Fungi;(1.0);Basidiomycota;(1.0);Agaricomycotina;(0.96);Agaricomycetes;(0.96);Inonotus;(0.26);Inonotus_baumii;(0.22);	Eukaryota;Obazoa;Opisthokonta;Fungi;Basidiomycota;Agaricomycotina;Agaricomycetes;Agaricomycetes_X;Agaricomycetes_X_sp.	Basidiomycota	Agaricomycetes	Multi-affiliation	CGTGTGATTCTATTTTGTTGGTTTCTAGGATCGCCGTAATGATTAATAGGGATAGTTGGGGGCATTAGTATTCAGTTGCTAGAGGTGAAATTCTTGGATTTACTGAAGACTAACTTCTGCGAAAGCATTTGCCAAGGATGTTTTCATTAATCAAGAACGAAGGTTAGGGGATCGAAAACGATTAGATACCGTTGTAGTCTTAACAGTAAACTATGCCGACTAGGGATCGGACGACCTCAAACATATGCGTCGTTCGGCACCTTACGAGAAATCAAAGTCTTTGGGTTCTGGGGGGAGTATGGTCGCAAGGCTGAAACTTAAAGGAATTGACGGAAGGGCACCACCAGGAGTGGAGCCTGCGGCTTAATTTGACTCAACACGG	ASV_92	138	136	1	0	0	0	0	0	1	0	0
Eukaryota;(1.0);Obazoa;(1.0);Opisthokonta;(1.0);Fungi;(1.0);Ascomycota;(1.0);Pezizomycotina;(1.0);Dothideomycetes;(0.92);Dendryphiopsis;(0.87);Dendryphiopsis_atra;(0.87);	Eukaryota;Obazoa;Opisthokonta;Fungi;Ascomycota;Pezizomycotina;Pezizomycotina_X;Kirschsteiniothelia;Kirschsteiniothelia_aethiops	Ascomycota	Dothideomycetes	Dendryphiopsis	CGGCAGTTCTATTTTGTTGGTTTCTAGAACTGCCGTAATGATTAATAGGGATAGTCGGGGGCGTCCGTATTCAATTGTCAGAGGTGAAATTCTTGGATTTATTGAAGACGAACTACTGCGAAAGCATTCGCCAAGGATGTTTTCATTAATCAGGAACGAAAGTTAGGGGATCGAAGACGATCAGATACCGTCGTAGTCTTAACCGTAAACCATGCCGACTAGGGATCGGGCGATGTTATTTGGTTGACTCGCCCGGCACCTTACGAGAAATCAAAGTCTTTGGGTTCTGGGGGGAGTATGGTCGCAAGGCTGAAACTTAAAGAAATTGACGGAAGGGCACCACCAGGCGTGGAGCCTGCGGCTTAATTTGACTCAACACGG	ASV_93	173	0	0	0	0	0	0	0	173	0	0
Eukaryota;(1.0);Obazoa;(1.0);Opisthokonta;(1.0);Fungi;(1.0);Basidiomycota;(1.0);Agaricomycotina;(1.0);Tremellomycetes;(1.0);Tremella;(1.0);Tremella_globispora;(0.92);	Eukaryota;Obazoa;Opisthokonta;Fungi;Basidiomycota;Agaricomycotina;Tremellomycetes;Tremella;Multi-affiliation	Basidiomycota	Tremellomycetes	Tremella	CGTGCGGTTCTATTTTGTTGGTTTCTAGGATCGCCGTAATGATCAATGGGGACGGTCGGGGGCATTGGTATTCCGTTGCTAGAGGTGAAATTCTTAGATTTACGGAAGACCAACATCTGCGAAAGCATTTGCCAAGGACGTTCTCGTCGATCAAGAACGAAGGTTAGGGGATCAAAAACGATTAGATACCGTTGTAGTCTTAACAGTAAACTATGCCGACTAGGGATCGGGCCACGTCATCTTCTGACTGGCTCGGCACCTTACGAGAAATCAAAGTCTTTGGGTTCTGGGGGGAGTATGGTCGCAAGGCTGAAACTTAAAGGAATTGACGGAAGGGCACCACCAGGTGTGGAGCCTGCGGCTTAATTTGACTCAACACGG	ASV_94	145	0	0	0	0	0	0	0	0	0	145
Eukaryota;(1.0);Obazoa;(1.0);Opisthokonta;(1.0);Choanoflagellata;(1.0);Choanoflagellatea;(1.0);Craspedida;(1.0);Salpingoecidae_Group_C1;(1.0);Salpingoecidae_Group_C1_X;(0.98);Salpingoecidae_Group_C1_X_sp.;(0.98);	Eukaryota;Obazoa;Opisthokonta;Choanoflagellata;Choanoflagellatea;Craspedida;Salpingoecidae_Group_C1;Salpingoecidae_Group_C1_X;Salpingoecidae_Group_C1_X_sp.	Opisthokonta	Choanoflagellatea	Salpingoeca	CTTTGGTCTTATTTTGTTGGTTTCTAGGACCGAAGTAATGATTAATAGGGACAGTTGGGGGCATTAGTATTTAATTGTCAGAGGTGAAATTCTTGGATTTATGAAAGACTAACTTCTGCGAAAGCATTTGCCAAGGATGTTTTCATTAATCAAGAACGAAAGTTAGGGGATCGAAGACGATTAGATACCGTCGTAGTCCTAACCATAAACTATGCCGACTCGGGATCGGTGAGCGTGATTTTTTTTGACCTCATCAGCACCGTGTGAGAAATCAAAGTTTTTGGGTTCTGGGGGGTGTATGGTCGCAAGGCTGAAACTTAAAGGAATTGACGGAAGGGCACACCAGGTTTGGAGCCTGCGGCTTAATTTGACTCAACACGG	ASV_95	161	0	0	0	0	0	0	161	0	0	0
Eukaryota;(1.0);Obazoa;(1.0);Opisthokonta;(1.0);Fungi;(1.0);Basidiomycota;(1.0);Agaricomycotina;(1.0);Agaricomycetes;(1.0);Antrodia;(0.28);Antrodia_malicola;(0.26);	Eukaryota;Obazoa;Opisthokonta;Fungi;Basidiomycota;Agaricomycotina;Agaricomycetes;Dendrocorticium;Dendrocorticium_roseocarneum	Basidiomycota	Agaricomycetes	Dendrocorticium	CGTGCGGTTCTATTTTGTTGGTTTCTAGAGTCGCCGTAATGATTAATAGGGATAGTTGGGGGCATTAGTATTCCGTTGCTAGAGGTGAAATTCTTGGATTTACGGAAGACTAACTATTGCGAAAGCATTTGCCAAGGATGTTTTCATTAATCAAGGACGAAGGTTAGGGGATCGAAAACGATCAGATACCGTTGTAGTCTTAACAGTAAACTATGCCGACTAGGGATCGGGCGATCTCAATTTTATGTGTCGCTCGGCACCTTACGAGAAATCAAAGTCTTTGGGTTCTGGGGGGAGTATGGTCGCAAGGCTGAAACTTAAAGGAATTGACGGAAGGGCACCACCAGGAGTGGAGCCTGCGGCTTAATTTGACTCAACACGG	ASV_96	128	0	0	128	0	0	0	0	0	0	0
Eukaryota;(1.0);Obazoa;(1.0);Opisthokonta;(1.0);Fungi;(1.0);Basidiomycota;(1.0);Agaricomycotina;(1.0);Agaricomycetes;(1.0);Marchandiomyces;(0.67);Marchandiomyces_marsonii;(0.32);	Eukaryota;Obazoa;Opisthokonta;Fungi;Basidiomycota;Agaricomycotina;Agaricomycetes;Limonomyces;Limonomyces_roseipellis	Basidiomycota	Agaricomycetes	Multi-affiliation	CGTGCGGTTCTATTTTGTTGGTTTCTAGAGTCGCCGTAATGATTAATAGGGATAGTTGGGGGCATTTGTATTGCGTTGCTAGAGGTGAAATTCTTGGATTTACGCAAGACAAACTACTGCGAAAGCATTTGCCAAGGATGTTTTCATTAATCAAGGACGAAGGTTAGGGGATCGAAAACGATCAGATACCGTTGTAGTCTTAACAGTAAACTATGCCGACTAGGGATCGGACAACCTCAATTTATGTGTTGTTCGGCACCTTACGAGAAATCAAAGTCTTTGGGTTCTGGGGGGAGTATGGTCGCAAGGCTGAAACTTAAAGGAATTGACGGAAGGGCACCACCAGGAGTGGAGCCTGCGGCTTAATTTGACTCAACACGG	ASV_97	177	0	0	0	0	0	0	0	0	177	0
Eukaryota;(1.0);TSAR;(1.0);Alveolata;(1.0);Chrompodellids;(1.0);Colpodellidea;(1.0);Colpodellida;(1.0);Colpodellaceae;(1.0);Colpodella;(1.0);Colpodella_sp.;(1.0);	Eukaryota;TSAR;Alveolata;Chrompodellids;Colpodellidea;Colpodellida;Colpodellaceae;Colpodella;Colpodella_sp.	Apicomplexa	Unknown	Colpodella	CTTCGGGCCTATTTGTTGGTTTCTGGCCTGAAGTAATGATTAATAGGGACAGTTGGGGGCATTCGTATTCGACAGTCAGCGGTGAAATGCTTTGATTTGTCGAAGACGGACTACTGCGAAAGCATTTGCCAAAGATGTTTTCATTAATCAAGAACGAAAGTTAGGGGATCGAAGACGATTAGATACCGTCGTAGTCTTGACCATAAACTATGCCGACTAGAGATTGGAGGACGTCCATAATGTCTCCTTCAGCACCTTATGAGAAATCAAAGTCTTTGGGTTCTGGGGGGAGTATGGTCGCAAGGCTGAAACTTAAAGGAATTGACGGAAGGGCACCACCAGGAGTGGAGCCTGCGGCTTAATTTGACTCAACACGG	ASV_98	182	0	0	1	0	0	0	181	0	0	0
Eukaryota;(1.0);TSAR;(1.0);Rhizaria;(1.0);Cercozoa;(1.0);Filosa-Thecofilosea;(1.0);Cryomonadida;(1.0);Rhogostoma-lineage;(0.97);Rhogostoma-lineage_X;(0.97);Rhogostoma-lineage_X_sp.;(0.97);	Eukaryota;Multi-affiliation;Multi-affiliation;Multi-affiliation;Multi-affiliation;Multi-affiliation;Multi-affiliation;Multi-affiliation;Multi-affiliation	Cercozoa	Thecofilosea	Rhogostoma	CTTCGGTTCTATTTTGTTGGTTTCTATAACTGAAGTAATGATTGATAGGGATAGTTGGGGGTGCTAGTATTGGCCGGCCAGAGGTGAAATTCTTGGATTCGGTCAAGACTAACTTATGCGAAAGCATTCACCAAGGATGTCTTCTTTAATCAAGAACGAAAGTTGGGGGATCGAAGACGATCAGATACCGTCGTAGTCTCAACCATAAACTATGCCAACTAGGGATGGGTGAACGTTGCATTTTCGACTTCATCCGCACCTTATGAGAAATCAAAGTCTTTGGGTTCCGGGGGGAGTATGGTCGCAAGGCTGAAACTTAAAGGAATTGACGGAAGGGCACCACCAGGAGTGGAGCCTGCGGCTTAATTTGACTCAACACG	ASV_99	205	0	0	0	0	0	0	0	0	0	205
Eukaryota;(1.0);Obazoa;(1.0);Opisthokonta;(1.0);Fungi;(1.0);Basidiomycota;(1.0);Agaricomycotina;(1.0);Tremellomycetes;(1.0);Cryptococcus;(0.98);Cryptococcus_laurentii;(0.98);	Eukaryota;Obazoa;Opisthokonta;Fungi;Basidiomycota;Agaricomycotina;Tremellomycetes;Multi-affiliation;Multi-affiliation	Basidiomycota	Tremellomycetes	Multi-affiliation	CGTGCGGTTCTATTTTGTTGGTTTCTAGGATCGCCGTAATGATTAATAGGGACGGTCGGGGGCATTAGTATTCCGTTGCTAGAGGTGAAATTCTTAGATTTACGGAAGACTAACTTCTGCGAAAGCATTTGCCAAGGACGTTTTCATTGATCAAGAACGAAGGTTAGGGGATCAAAAACGATTAGATACCGTTGTAGTCTTAACAGTAAACTATGCCGACTAGGGATCGGGCCACGTTAATTTCTGACTGGCTCGGCACCTTACGAGAAATCAAAGTCTTTGGGTTCTGGGGGGAGTATGGTCGCAAGGCTGAAACTTAAAGGAATTGACGGAAGGGCACCACCAGGTGTGGAGCCTGCGGCTTAATTTGACTCAACACGG	ASV_100	150	0	0	0	0	0	0	150	0	0	0
Eukaryota;(1.0);Obazoa;(1.0);Opisthokonta;(1.0);Metazoa;(1.0);Craniata;(1.0);Craniata_X;(1.0);Teleostei;(1.0);Ambassis;(0.37);Ambassis_agassizii;(0.37);	Eukaryota;Obazoa;Opisthokonta;Metazoa;Craniata;Craniata_X;Teleostei;Oryzias;Oryzias_dancena	Chordata	Actinopterygii	Multi-affiliation	CTCCGGTTCTATTTTGTGGGTTTTCTCTCTCTGAACTGGGGCCATGATTAAGAGGGACGGCCGGGGGCATTCGTATTGTGCCGCTAGAGGTGAAATTCTTGGACCGGCGCAAGACGGACGAAAGCGAAAGCATTTGCCAAGAATGTTTTCATTAATCAAGAACGAAAGTCGGAGGTTCGAAGACGATCAGATACCGTCGTAGTTCCGACCATAAACGATGCCAACTAGCGATCCGGCGGCGTTATTCCCATGACCCGCCGGGCAGCGTCCGGGAAACCAAAGTCTTTGGGTTCCGGGGGGAGTATGGTTGCAAAGCTGAAACTTAAAGGAATTGACGGAAGGGCACCACCAGGAGTGGAGCCTGCGGCTTAATTTGACTCAACACG	ASV_101	146	0	0	0	0	1	44	1	5	15	80
Eukaryota;(1.0);Obazoa;(1.0);Opisthokonta;(1.0);Fungi;(1.0);Ascomycota;(1.0);Pezizomycotina;(1.0);Eurotiomycetes;(1.0);Penicillium;(0.81);Penicillium_capsulatum;(0.47);	Eukaryota;Obazoa;Opisthokonta;Fungi;Ascomycota;Pezizomycotina;Multi-affiliation;Multi-affiliation;Multi-affiliation	Ascomycota	Eurotiomycetes	Penicillium	CGTGTGGTTCTATTTTGTTGGTTTCTAGGACCGCCGTAATGATTAATAGGGATAGTCGGGGGCGTCAGTATTCAGCTGTCAGAGGTGAAATTCTTGGATTTGCTGAAGACTAACTACTGCGAAAGCATTCGCCAAGGATGTTTTCATTAATCAGGGAACGAAAGTTAGGGGATCGAAGACGATCAGATACCGTCGTAGTCTTAACCATAAACTATGCCGACTAGGGATCGGACGGGATTCTATAATGACCCGTTCGGCACCTTACGAGAAATCAAAGTTTTTGGGTTCTGGGGGGAGTATGGTCGCAAGGCTGAAACTTAAAGAAATTGACGGAAGGGCACCACAAGGCGTGGAGCCTGCGGCTTAATTTGACTCAACACGG	ASV_102	107	0	0	0	6	101	0	0	0	0	0
Eukaryota;(1.0);Obazoa;(1.0);Opisthokonta;(1.0);Fungi;(1.0);Ascomycota;(1.0);Saccharomycotina;(1.0);Saccharomycetales;(1.0);Clavispora;(0.59);Clavispora_fructus;(0.59);	Eukaryota;Obazoa;Opisthokonta;Fungi;Ascomycota;Saccharomycotina;Saccharomycetales;Multi-affiliation;Multi-affiliation	Ascomycota	Saccharomycetes	Clavispora	CGCATGGTTCTATTTTGTTGGTTTCTAGGACCATCGTAATGATTAATAGGGACGGTCGGGGGCATCAGTATTCAGTTGTCAGAGGTGAAATTCTTGGATTTACTGAAGACTAACTACTGCGAAAGCATTTGCCAAGGACGTTTTCATTAATCAAGAACGAAAGTTAGGGGATCGAAGATGATCAGATACCGTCGTAGTCTTAACCATAAACTATGCCGACTAGGGATCGGGCGGCGTTCATTTAGTGACGCGCTCGGCACCTTACGAGAAATCAAAGTCTTTGGGTTCTGGGGGGAGTATGGTCGCAAGGCTGAAACTTAAAGGAATTGACGGAAGGGCACCACCAGGAGTGGAGCCTGCGGCTTAATTTGACTCAACACGG	ASV_103	119	0	0	0	0	0	0	0	119	0	0
Eukaryota;(1.0);Obazoa;(1.0);Opisthokonta;(1.0);Fungi;(1.0);Ascomycota;(1.0);Pezizomycotina;(1.0);Pezizomycotina_X;(0.81);Chlamydotubeufia;(0.81);Chlamydotubeufia_sp.;(0.81);	Eukaryota;Obazoa;Opisthokonta;Fungi;Ascomycota;Pezizomycotina;Multi-affiliation;Multi-affiliation;Multi-affiliation	Ascomycota	Dothideomycetes	Multi-affiliation	CGTGCGGTCCTATTTTGTTGGTTTCTAGGACCGCCGTAATGATTAATAGGGATAGTCGGGGGTATCAGTATTCAATTGTCAGAGGTGAAATTCTTGGATTTATTGAAGACTAACTACTGCGAAAGCATTTACCAAGGATGTTTTCATTAATCAGTGAACGAAAGTTAGGGGATCGAAGACGATCAGATACCGTCGTAGTCTTAACCGTAAACGATGCCGACTAGGGATCGGGCGATGTTATCATTTTGACTCGCTCGGCACCTTACGAGAAATCAAAGTTTTTGGGTTCTGGGGGGAGTATGGTCGCAAGGCTGAAACTTAAAGAAATTGACGGAAGGGCACCACCAGGCGTGGAGCCTGCGGCTTAATTTGACTCAACACGG	ASV_104	123	0	0	0	0	0	123	0	0	0	0
Eukaryota;(1.0);Obazoa;(1.0);Opisthokonta;(1.0);Fungi;(1.0);Ascomycota;(1.0);Pezizomycotina;(1.0);Dothideomycetes;(1.0);Preussia;(0.35);Preussia_lignicola;(0.27);	Eukaryota;Obazoa;Opisthokonta;Fungi;Ascomycota;Pezizomycotina;Dothideomycetes;Multi-affiliation;Multi-affiliation	Ascomycota	Dothideomycetes	Multi-affiliation	CGTGCGGTCCTATTTTGTTGGTTTCTAGGACCGCCGTAATGATTAATAGGGATAGTCGGGGGCATCAGTATTCAATTGTCAGAGGTGAAATTCTTGGATTTATTGAAGACTAACTACTGCGAAAGCATTTGCCAAGGATGTTTTCATTAATCAGTGAACGAAAGTTAGGGGATCGAAGACGATCAGATACCGTCGTAGTCTTAACCGTAAACTATGCCGACTAGGGATCGGGCGATGTTTCTATCTTGACTCGCTCGGCACCTTACGAGAAATCATAAGTTTTTGGGTTCTGGGGGGAGTATGGTCGCAAGGCTGAAACTTAAAGAAATTGACGGAAGGGCACCACCAGGCGTGGAGCCTGCGGCTTAATTTGACTCAACACGG	ASV_105	101	31	70	0	0	0	0	0	0	0	0
Eukaryota;(1.0);Obazoa;(1.0);Opisthokonta;(1.0);Fungi;(1.0);Basidiomycota;(1.0);Agaricomycotina;(1.0);Tremellomycetes;(1.0);Syzygospora;(0.41);Syzygospora_effibulata;(0.41);	Eukaryota;Obazoa;Opisthokonta;Fungi;Basidiomycota;Agaricomycotina;Tremellomycetes;Syzygospora;Syzygospora_effibulata	Basidiomycota	Tremellomycetes	Syzygospora	CGTGCGGTCCTATTTTGTTGGTTTCTAGGATCGCCGTAATGATTAATAGGGACGGTCGGGGGCATTAGTATTCCGTTGCTAGAGGTGAAATTCTTAGATTGACGGAAGACTAACTTCTGCGAAAGCATTTGCCAAGGACGTTTTCATTGATCAAGAACGAAGGTTAGGGGATCAAAAACGATTAGATACCGTTGTAGTCTTAACAGTAAACTATGCCGACTAGGGATCGGGCCATGTTATTCTTTGACTGGCTCGGCACCTTACGAGAAATCAAAGTCTTTGGGTTCTGGGGGGAGTATGGTCGCAAGGCTGAAACTTAAAGGAATTGACGGAAGGGCACCACCAGGTGTGGAGCCTGCGGCTTAATTTGACTCAACACGG	ASV_106	119	0	1	0	0	0	0	0	0	0	118
Eukaryota;(1.0);Obazoa;(1.0);Opisthokonta;(1.0);Fungi;(1.0);Ascomycota;(1.0);Pezizomycotina;(1.0);Sordariomycetes;(0.84);Phialemonium;(0.27);Phialemonium_dimorphosporum;(0.12);	Eukaryota;Obazoa;Opisthokonta;Fungi;Ascomycota;Pezizomycotina;Sordariomycetes;Multi-affiliation;Multi-affiliation	Ascomycota	Sordariomycetes	Multi-affiliation	CGTGTGGTTCTATTTTGTTGGTTTCTAGGACCGCCGTAATGATTAATAGGGACAGTCGGGGGCATCAGTATTCAATTGTCAGAGGTGAAATTCTTGGATTTATTGAAGACTAACTACTGCGAAAGCATTTGCCAAGGATGTTTTCATTAATCAGGAACGAAAGTTAGGGGATCGAAGACGATCAGATACCGTCGTAGTCTTAACCATAAACTATGCCGACTAAGGATCGGACGAAGTTACATTTTGACTCGTTCGGCACTTTACGAGAAATCAAAGTCTTTGGGTTCTGGGGGGAGTATGGTCGCAAGGCTGAAACTTAAAGAAATTGACGGAAGGGCACCACCAGGGGTGGAGCCTGCGGCTTAATTTGACTCAACACGG	ASV_107	126	0	0	0	0	0	0	126	0	0	0
Eukaryota;(1.0);Obazoa;(1.0);Opisthokonta;(1.0);Fungi;(0.99);Chytridiomycota;(0.99);Synchytriales;(0.99);Synchytriaceae;(0.99);Synchytrium;(0.99);Synchytrium_cupulatum;(0.56);	Eukaryota;Obazoa;Opisthokonta;Fungi;Chytridiomycota;Synchytriales;Synchytriaceae;Synchytrium;Synchytrium_cupulatum	Chytridiomycota	Chytridiomycetes	Synchytrium	CTTTGGTCTTATTTTGTTGGTTTCTAAGACTGAAGTAATGATTAATAGGGATAGTTGGGGGCATTAGTATTTAATTGTCAGAGGTGAAATTCTTGGATTTATGAAAGACTAACTTCTGCGAAAGCATTTGCCAAGGATGTTTTCATTGATCAAGAACGAAAGTTAGGGGATCGAAGACGATCAGATACCGTCGTAGTCTTAACCATAAACTATGCCAACTAGGGATCGGGCGAGTATATTATCATGTCTCGTTCGGCACCTTATGAGAAATCAAAGTTTTTGGGTTCCGGGGGGAGTATGGTCGCAAGGCTGAAACTTAAAGGGATTGACGGAAGGGCACCACCAGGAGTGGAGCCTGCGGCTTAATTTGACTCAACACGG	ASV_108	117	0	0	0	0	0	0	117	0	0	0
Eukaryota;(1.0);Obazoa;(1.0);Opisthokonta;(1.0);Fungi;(1.0);Basidiomycota;(1.0);Agaricomycotina;(1.0);Agaricomycetes;(0.96);Agaricomycetes_X;(0.03);Agaricomycetes_X_sp.;(0.03);	Eukaryota;Obazoa;Opisthokonta;Fungi;Basidiomycota;Agaricomycotina;Agaricomycetes;Leucogyrophana;Leucogyrophana_mollusca	Basidiomycota	Agaricomycetes	Leucogyrophana	CGTGCGGTTCTATTTTGTTGGTTTCTAGAGTCGCCGTAATGATTAATAGGGACAGTTGGGGGCATTAGTATTCCGTTGCTAGAGGTGAAATTCTTGGATTTACGGAAGACTAACTACTGCGAAAGCATTTGCCAAGGATGTTTTCATTAATCAAGAACGAAGGTCAGGGGATCGAAAACGATCAGATACCGTTGTAGTCTTGACAGTAAACTATGCCGACTAGGGATCGGGCGACCTCCTTTTGATGTGTCGCTCGGCACCTTACGAGAAATCAAAGTCTTTGGGTTCTGGGGGGAGTATGGTCGCAAGGCTGAAACTTAAAGGAATTGACGGAAGGGCACCACCAGGAGTGGAGCCTGCGGCTTAATTTGACTCAACACGG	ASV_109	108	0	108	0	0	0	0	0	0	0	0
Eukaryota;(1.0);Obazoa;(1.0);Opisthokonta;(1.0);Fungi;(1.0);Basidiomycota;(1.0);Wallemiomycetes;(1.0);Wallemiales;(1.0);Wallemia;(1.0);Wallemia_sebi;(1.0);	Eukaryota;Obazoa;Opisthokonta;Multi-affiliation;Multi-affiliation;Multi-affiliation;Multi-affiliation;Multi-affiliation;Multi-affiliation	Basidiomycota	Wallemiomycetes	Wallemia	CGAGTGATTCTATTTTGTTGGTTTATAGAACCACCGTAATGATTAATAGGAACAGTTGGGGGCATTAGTATTCAGTTGCTAGAGGTGAAATTCTTGGATTTACTGAAGACTAACTACTGCGAAAGCATTTGCCAAGGATGTTTTCATTAATAAAGGACGATGGTTGGGGGATCGAAAATGATTAGATACCGTTGTAGTCCCAACAGTAAACTATGCCGACTGAGGATTGGATGACGTTATATTATTGACTCATTCAGCACTCTGCGAGAAATCAAAGTTTTTGGGCTTAGGGGGGAGTATGGTCGCAAGGCTGAAACTTAAAGGAATTGACGGAAGAGCACCACAAAGAGTGGAGCCTGCGGCTTAATTTGACTCAACACGG	ASV_110	126	0	0	0	0	0	0	126	0	0	0
Eukaryota;(1.0);Obazoa;(1.0);Opisthokonta;(1.0);Fungi;(1.0);Basidiomycota;(1.0);Agaricomycotina;(1.0);Agaricomycetes;(1.0);Resinicium;(0.86);Resinicium_bicolor;(0.86);	Eukaryota;Obazoa;Opisthokonta;Fungi;Basidiomycota;Agaricomycotina;Agaricomycetes;Multi-affiliation;Multi-affiliation	Basidiomycota	Agaricomycetes	Resinicium	TGTGCGGTTCTATTTTGTTGGTTTCTAGAGTCGCCGTAATGATTAATAGGGATAGTTGGGGGCATTAGTATTCAGTTGCTAGAGGTGAAATTCTTGGATTTACTGAAGACTAACTATTGCGAAAGCATTTGCCAAGGATGTTTTCATTAATCAAGAACGAAGGTTAGGGGATCGAAAACGATCAGATACCGTTGTAGTCTTAACAGTAAACTATGCCGACTAGGGATCGGGCGAACTCACTTCTATGTGTCGCTCGGCACCTTACGAGAAATCAAAGTCTTTGGGTTCTGGGGGGAGTATGGTCGCAAGGCTGAAACTTAAAGGAATTGACGGAAGGGCACCACCAGGAGTGGAGCCTGCGGCTTAATTTGACTCAACACGG	ASV_111	113	0	0	0	0	0	0	0	0	113	0
Eukaryota;(1.0);TSAR;(1.0);Stramenopiles;(1.0);Gyrista;(1.0);Bacillariophyceae;(1.0);Eunotiales;(0.83);Eunotiaceae;(0.83);Eunotia;(0.83);Eunotia_sp.;(0.51);	Eukaryota;TSAR;Stramenopiles;Gyrista;Bacillariophyceae;Eunotiales;Eunotiaceae;Eunotia;Multi-affiliation	Gyrista	Bacillariophyceae	Eunotia	CCTTGGTACTATTTTGTTGGTTTGCGCACCAAGGTAATGATTAATAGGGACAGTTGGGGGTATTCGTATTCCATTGTCAGAGGTGAAATTCTTGGATTTTTGGAAGACGAACTACTGCGAAAGCATTTACCAAGGATGTTTTCATTAATCAAGAACGAAAGTTAGGGGATCGAAGATGATTAGATACCATCGTAGTCTTAACCATAAACTATGCCGACAAGGGATTGGCGGGGTTTCTTTTTGTCTCCGTCAGCACCTTATGAGAAATCACAAGTCTTTGGGTTCCGGGGGGAGTATGGTCGCAAGGCTGAAACTTAAAGAAATTGACGGAAGGGCACCACCAGGAGTGGAGCCTGCGGCTTAATTTGACTCAACACGG	ASV_112	337	0	0	0	0	0	0	337	0	0	0
Eukaryota;(1.0);Obazoa;(1.0);Opisthokonta;(1.0);Fungi;(1.0);Ascomycota;(1.0);Pezizomycotina;(0.99);Lecanoromycetes;(0.43);Polychidium;(0.15);Polychidium_muscicola;(0.15);	Eukaryota;Obazoa;Opisthokonta;Fungi;Ascomycota;Pezizomycotina;Sordariomycetes;Adisciso;Adisciso_tricellulare	Ascomycota	Sordariomycetes	Multi-affiliation	CGTGTGGTTCTATTTTGTTGGTTTCTAGGACCGCCGTAATGATTAATAGGGATAGTCGGGGGCATCAGTATTCAATTGTCAGAGGTGAAATTCTTGGATTTATTGAAGACTAACTACTGCGAAAGCATTTGCCAAGGATGTTTTCATTAATCAGGAACGAAAGTTAGGGGATCGAAGACGATCAGATACCGTCGTAGTCTTAACCATAAACTATGCCGACTAGGGATCGGACGGTGGTATTCTACTGCCCCGTTCGGCACCTTACGAGAAATCAAAGTCTTTGGGTTCTGGGGGGAGTATGGTCGCAAGGCTGAAACTTAAAGAAATTGACGGAAGGGCACCACCAGGAGTGGAGCCTGCGGCTTAATTTGACTCAACACGG	ASV_113	97	0	0	0	0	0	0	97	0	0	0
Eukaryota;(1.0);Obazoa;(1.0);Opisthokonta;(1.0);Fungi;(1.0);Ascomycota;(0.98);Pezizomycotina;(0.98);Lecanoromycetes;(0.13);Acarosporina;(0.1);Acarosporina_microspora;(0.1);	Eukaryota;Obazoa;Opisthokonta;Fungi;Ascomycota;Pezizomycotina;Multi-affiliation;Multi-affiliation;Multi-affiliation	Ascomycota	Arthoniomycetes	Multi-affiliation	CGCGCGGTCTTATTTTGTTGGTTTCTAAGACCGCCGTAATGATTAATAGGGATAGTCGGGGGCATCCGTATTCAATTGTCAGAGGTGAAATTCTTGGATTTATTGAAGACGAACTACTGCGAAAGCATTTGCCAAGGATGTTTTCATTAATCAGGAACGAAAGTTAGGGGATCGAAGACGATCAGATACCGTCGTAGTCTTAACCATAAACTATGCCGACTAGGGATCGGACGGAGTTAAAATTTCGACTCGTTCGGCACCTTACGAGAAATCACAAGTGTTTGGGTTCTGGGGGGAGTATGGTCGCAAGGCTGAAACTTAAAGAAATTGACGGAAGGGCACCACCAGGAGTGGAGCCTGCGGCTTAATTTGACTCAACACGG	ASV_114	115	0	0	0	0	0	0	0	0	0	115
Eukaryota;(1.0);Obazoa;(1.0);Opisthokonta;(1.0);Fungi;(1.0);Basidiomycota;(1.0);Agaricomycotina;(1.0);Agaricomycetes;(1.0);Dacryobolus;(0.37);Dacryobolus_sudans;(0.37);	Eukaryota;Obazoa;Opisthokonta;Fungi;Basidiomycota;Agaricomycotina;Agaricomycetes;Dacryobolus;Dacryobolus_sudans	Basidiomycota	Agaricomycetes	Dacryobolus	CGTGCGGTTCTATTTTGTTGGTTTCTAGAGTCGCCGTAATGATTAATAGGGATAGTTGGGGGCATTAGTATTCAGTCGCTAGAGGTGAAATTCTTGGATTGACTGAAGACTAACTACTGCGAAAGCATTTGCCAAGGATGTTTTCATTAATCAAGAACGAAGGTTAGGGGATCGAAAACGATCAGATACCGTTGTAGTCTTAACAGTAAACTATGCCGACTAGGGATCGGGCGATCTCCATTTTATGTGTCGCTCGGCACCTTACGAGAAATCAAAGTCTTTGGGTTCTGGGGGGAGTATGGTCGCAAGGCTGAAACTTAAAGGAATTGACGGAAGGGCACCACCAGGTGTGGAGCCTGCGGCTTAATTTGACTCAACACGG	ASV_115	109	0	0	0	0	0	0	0	0	0	109
Eukaryota;(1.0);Obazoa;(1.0);Opisthokonta;(1.0);Fungi;(1.0);Basidiomycota;(1.0);Agaricomycotina;(1.0);Agaricomycetes;(1.0);Diplomitoporus;(0.07);Diplomitoporus_crustulinus;(0.07);	Eukaryota;Obazoa;Opisthokonta;Fungi;Basidiomycota;Agaricomycotina;Agaricomycetes;Cotylidia;Cotylidia_sp.	Basidiomycota	Agaricomycetes	Cotylidia	CGTGTGGTTCTATTTTGTTGGTTTCTAGAGTCACCGTAATGATTAATAGGGATAGTTGGGGGCATTAGTATTCAGTTGCTAGAGGTGAAATCCTTGGATTTACTGAAGACTAACTTCTGCGAAAGCATTTGCCAAGGATGTTTTCATTGATCAAGAACGAAGGTTAGGGGATCGAAAACGATCAGATACCGTTGTAGTCTTAACAGTAAACTATGCCGACTAGGGATCGGGCGAACTCACATTTATGTGTCGCTCGGCACCTTACGAGAAATCAAAGTCTTTGGGTTCTGGGGGGAGTATGGTCGCAAGGCTGAAACTTAAAGGAATTGACGGAAGGGCACCACCAGGAGTGGAGCCTGCGGCTTAATTTGACTCAACACGG	ASV_116	172	0	0	0	0	0	0	0	172	0	0
Eukaryota;(1.0);Obazoa;(1.0);Opisthokonta;(1.0);Fungi;(1.0);Ascomycota;(1.0);Pezizomycotina;(1.0);Dothideomycetes;(1.0);Cochliobolus;(1.0);Cochliobolus_lunatus;(1.0);	Eukaryota;Multi-affiliation;Multi-affiliation;Multi-affiliation;Multi-affiliation;Multi-affiliation;Multi-affiliation;Multi-affiliation;Multi-affiliation	Ascomycota	Dothideomycetes	Multi-affiliation	CGTGCGTTTCTATTTTGTTGGTTTCTAGAGACGCCGCAATGATTAACAGGAACAGTCGGGGGCATCAGTATTCAGTTGTCAGAGGTGAAATTCTTGGATTTACTGAAGACTAACTACTGCGAAAGCATTTGCCAAGGATGTTTTCATTAATCAGTGAACGAAAGTTAGGGGATCGAAGACGATCAGATACCGTCGTAGTCTTAACCGTAAACTATGCCGACTAGGGATCGGGCGATGTTCTTTTTCTGACTCGCTCGGCACCTTACGAGAAATCAAAGTTTTTGGGTTCTGGGGGGATTATGGTCGCAAGGCTGAAACTTAAAGAAATTGACGGAAGGTCACCACCAGGCGTGGAGCCTGCGGCTTAATTTGACTCAACACGG	ASV_117	98	0	44	0	0	0	1	0	53	0	0
Eukaryota;(1.0);Obazoa;(1.0);Opisthokonta;(1.0);Fungi;(1.0);Basidiomycota;(1.0);Agaricomycotina;(1.0);Tremellomycetes;(1.0);Bullera;(0.42);Bullera_sp.;(0.42);	Eukaryota;Obazoa;Opisthokonta;Fungi;Basidiomycota;Agaricomycotina;Tremellomycetes;Hannaella;Hannaella_oryzae	Basidiomycota	Tremellomycetes	Hannaella	CGTGCGGTTCTATTTTGTTGGTTTCTAGGATCGCCGTAATGATTAATAGGGACGGTCGGGGGCATTAGTATTCCATTGCTAGAGGTGAAATTCTTAGATTTATGGAAGACTAACTACTGCGAAAGCATTTGCCAAGGACGTTTTCATTGATCAAGAACGAAGGTTAGGGGATCAAAAACGATTAGATACCGTTGTAGTCTTAACAGTAAACTATGCCGACTAGGGATCGGATCCATTCAAGTATGAAGGATTCGGCACCTTACGAGAAATCAAAGTCTTTGGGTTCTGGGGGGAGTATGGTCGCAAGGCTGAAACTTAAAGGAATTGACGGAAGGGCACCACCAGGTGTGGAGCCTGCGGCTTAATTTGACTCAACACGG	ASV_118	109	0	0	109	0	0	0	0	0	0	0
Eukaryota;(1.0);Obazoa;(1.0);Opisthokonta;(1.0);Fungi;(1.0);Ascomycota;(1.0);Pezizomycotina;(0.99);Pezizomycotina_X;(0.27);Alatospora;(0.27);Alatospora_acuminata;(0.27);	Eukaryota;Obazoa;Opisthokonta;Fungi;Multi-affiliation;Multi-affiliation;Multi-affiliation;Multi-affiliation;Multi-affiliation	Ascomycota	Leotiomycetes	Multi-affiliation	CGTGTGGTTCTATTTTGTTGGTTTCTAGGACCGCCGTAATGATTAATAGGGATAGTCGGGGACATCAGTATTCAATTGTCAGAGGTGAAATTCTTGGATTTATTGAAGACTAACTACTGCGAAAGCATTTGTCAAGGATGTTTTCATTAATCAGTGAACGAAAGTTAGGGGATCGAAGACGATCAGATACCGTCGTAGTCTTAACCATAAACTATGCCGACTAGGGATCGGGCGATGTTATCTTTTTGACTCGCTCGGCACCTTACGAGAAATCAAAGTCTTTGGGTTCTGGGGGGAGTATGGTCGCAAGGCTGAAACTTAAAGAAATTGACGGAAGGGCACCACCAGGAGTGGAGCCTGCGGCTTAATTTGACTCAACACGG	ASV_119	110	0	0	0	0	0	0	110	0	0	0
Eukaryota;(1.0);Obazoa;(1.0);Opisthokonta;(1.0);Metazoa;(1.0);Platyhelminthes;(1.0);Turbellaria;(1.0);Catenulida;(1.0);Stenostomum;(1.0);Stenostomum_leucops;(1.0);	Eukaryota;Obazoa;Opisthokonta;Metazoa;Platyhelminthes;Turbellaria;Catenulida;Multi-affiliation;Multi-affiliation	Platyhelminthes	Catenulida	Stenostomum	CCTCGGTTCTATTTTGTTGGTTTTCGGAACTTGAGGTAATGATTAAGAGGGACGGTCGGGGGCATTCGTATTTCGGTGTTAGAGGTGAAATTCTTGGATCGCTGAAAGACGGACAAATGCGAAAGCATCTGCCAAGAACGTCTCCATTAATCAAGAACGAAAGTCAGAGGTTCGAAGACGATCAGACACCGTCCTAGTTCTGACCATAAACGATGCCAACTAGCGATCCGCAGTGGTTGCTATAAACGGACTCTGCGAGCAGCTTCCGGGAAACCAAAGTGTTTGGGTTCCGGGGGAAGTATGGTTGCAAAGCTGAAACTTAAAGGAATTGACGGAAGGGCACCACCAGGAGTGGAGCCTGCGGCTTAATTTGACTCAACACGG	ASV_120	137	0	0	0	0	0	0	0	137	0	0
Eukaryota;(1.0);Obazoa;(1.0);Opisthokonta;(1.0);Fungi;(1.0);Basidiomycota;(1.0);Agaricomycotina;(1.0);Agaricomycetes;(1.0);Antrodiella;(0.73);Antrodiella_americana;(0.65);	Eukaryota;Obazoa;Opisthokonta;Fungi;Basidiomycota;Agaricomycotina;Agaricomycetes;Antrodiella;Multi-affiliation	Basidiomycota	Agaricomycetes	Antrodiella	CGTGCGGTTCTATTTTGTTGGTTTCTAGAGTCGCCGTAATGATTAATAGGGATAGTTGGGGGCATTAGTATTCAGTTGCTAGAGGTGAAATTCTTGGATTTACTGAAGACTAACTACTGCGAAAGCATTTGCCAAGGATGTTTTCATTAATCAAGAACGAAGGTTAGGGGATCGAAAACGATCAGATACCGTTGTAGTCTTAACAGTAAACTATGCCGACTAGGGATCGGGTGAACTCAATTTTATGTGTCGCTCGGCACCTTACGAGAAATCAAAGTCTTTGGGTTCTGGGGGGAGTATGGTCGCAAGGCTGAAACTTAAAGGAATTGACGGAAGGGCACCACCAGGAGTGGAGCCTGCGGCTTAATTTGACTCAACACGG	ASV_121	120	0	0	0	0	0	0	120	0	0	0
Eukaryota;(1.0);Obazoa;(1.0);Opisthokonta;(1.0);Fungi;(1.0);Basidiomycota;(1.0);Agaricomycotina;(1.0);Agaricomycetes;(1.0);Cystofilobasidium;(0.95);Cystofilobasidium_infirmominiatum;(0.75);	Eukaryota;Obazoa;Opisthokonta;Fungi;Basidiomycota;Agaricomycotina;Multi-affiliation;Multi-affiliation;Multi-affiliation	Basidiomycota	Agaricomycetes	Cystofilobasidium	CGTGCGGTTCTATTTTGTTGGTTTCTAGGATCGCCGTAATGATTAATAGGGATAGTTGGGGGCATTAGTATTCAGTCGGTAGAGGTGAAATTCTTGGATTGACTGAAGACTAACTACTGCGAAAGCATTTGACAAGGATGTCTTCATTAATCAAGAACGAAGGTTAGGGGATCGAAAACGATTAGATACCGTTGTAGTCTTAACAGTAAACTATGCCGACTAGGGATCGGGCGATGTTCTTCTTTTGACTCGCTCGGCACCTTACGAGAAATCAAAGTCTTTGGGTTCTGGGGGGAGTATGGTCGCAAGGCTGAAACTTAAAGGAATTGACGGAAGGGCACCACCAGGAGTGGAGCCTGCGGCTTAATTTGACTCAACACGG	ASV_122	138	0	0	0	0	0	0	0	0	2	0
Eukaryota;(1.0);Obazoa;(1.0);Opisthokonta;(1.0);Fungi;(1.0);Basidiomycota;(1.0);Ustilaginomycotina;(1.0);Exobasidiomycetes;(0.99);Malassezia;(0.98);Malassezia_slooffiae;(0.64);	Eukaryota;Obazoa;Opisthokonta;Fungi;Basidiomycota;Ustilaginomycotina;Exobasidiomycetes;Multi-affiliation;Multi-affiliation	Basidiomycota	Exobasidiomycetes	Malassezia	CGCGCGGTTCTGTTCTGTTGGTTTTGGAATCGCCGTAATGGTTAATAGGGACAGTCGGGGGCATTAGTACTCACATGTCAGAGGTGAAATTCTTGGATTTTGTGAAGACTAACTACTGCGAAAGCATTTGCCAAGGATGTTTTCATTAATCAAGAACGAAGGTTAGGGTATCGAAAACGATTAGATACCGTTGTAGTCTTAACAGTAAACTATGCCGACTAGGGATCGGTCGATGTTATCTTCTTGACTCGATCGGCACCTTACGAGAAATCAAAGTCTTTGGGTTCTGGGGGGAGTATGGTCGCAAGGCTGAAACTTAAAGAAATTGACGGAAGGGCACCACCAGGAGTGGAGCCTGCGGCTTAATTTGACTCAACACGG	ASV_123	84	9	0	75	0	0	0	0	0	0	0
Eukaryota;(1.0);Obazoa;(1.0);Opisthokonta;(1.0);Fungi;(1.0);Basidiomycota;(1.0);Agaricomycotina;(1.0);Agaricomycetes;(1.0);Gymnopus;(0.18);Gymnopus_luxurians;(0.17);	Eukaryota;Obazoa;Opisthokonta;Fungi;Basidiomycota;Agaricomycotina;Agaricomycetes;Gymnopus;Gymnopus_luxurians	Basidiomycota	Agaricomycetes	Gymnopus	CGTGCGGTTCTATTTTGTTGGTTTCTAGAGTCGCCGTAATGATTAATAGGGATAGTTGGGGGCATTGGTATTGAGTCGCTAGAGGTGAAATTCTTGGATTGACTCAAGACCGACTATTGCGAAAGCATTTGCCAAGGATGTTTTCATTAATCAAGAACGAAGGTTAGGGGATCGAAAACGATCAGATACCGTTGTAGTCTTAACAGTAAACTATGCCGACTAGGGATCGGATGACCTCAAATTTGATGCGTCATTCGGCACCTTACGAGAAATCAAAGTCTTTGGGTTCTGGGGGGAGTATGGTCGCAAGGCTGAAACTTAAAGGAATTGACGGAAGGGCACCACCAGGTGTGGAGCCTGCGGCTTAATTTGACTCAACACGG	ASV_124	82	0	0	0	0	82	0	0	0	0	0
Eukaryota;(1.0);Obazoa;(1.0);Opisthokonta;(1.0);Metazoa;(1.0);Craniata;(1.0);Craniata_X;(1.0);Amphibia;(0.8);Odontophrynus;(0.42);Odontophrynus_americanus;(0.42);	Eukaryota;Obazoa;Opisthokonta;Metazoa;Craniata;Craniata_X;Amphibia;Rana;Multi-affiliation	Chordata	Amphibia	Rana	CTCCGGCTCTATTTTGTTGGTTTTCGGAACTGGGGCCATGATTAAGAGGGACGGCCGGGGGCATCCATATTGTTCCGCTAGAGGTGAAATTCTTGGACCGGCGCAAGACGAACCAAAGTGAAAGCATTTGCCAAGAATGTTTTCATTAATCAAGAACGAAAGTCGGAGGTTCGAAGACGATCAGATACCGTCGTAGTTCCGACCATAAACGATGCCGACTGGCGATCCGGTGGCGTTATTCCCATGACCCGCCGAGCAGCTTCTGGGAAACCAAAGTCTTTGGGTTCCGGGGGGAGTATGGTTGCAAAGCTGAAACTTAAAGGAATTGACGGAAGGGCACCACCAGGAGTGGAGCCTGCGGCTTAATTTGACTCAACATG	ASV_125	89	9	0	79	0	0	0	0	0	1	0
Eukaryota;(1.0);Obazoa;(1.0);Opisthokonta;(1.0);Fungi;(1.0);Basidiomycota;(1.0);Agaricomycotina;(1.0);Agaricomycetes;(1.0);Hydnochaete;(0.87);Hydnochaete_duportii;(0.87);	Eukaryota;Obazoa;Opisthokonta;Fungi;Basidiomycota;Agaricomycotina;Agaricomycetes;Hydnochaete;Hydnochaete_duportii	Basidiomycota	Agaricomycetes	Hydnochaete	CGTGCGGACCTATTTTGTTGGTTTCTAGGAACCGCCGTAATGATTAATAGGGATAGTTGGGGGCATTTGTATTCATGCGCTAGAGGTGAAATTCTTGGATTGCATGAAGACAAACTACTGCGAAAGCATTTGCCAAGGATGTTTTCATTAATCAAGAACGAAGGTTAGGGGATCGAAAACGATTAGATACCGTTGTAGTCTTAACAGTAAACTATGCCGACTAGGGATCGGGCGACCTCACTTTCATGTGTCGCTCGGCACCTTACGAGAAATCAAAGTCTTTGGGTTCTGGGGGGAGTATGGTCGCAAGGCTGAAACTTAAAGGAATTGACGGAAGGGCACCACCAGGAGTGGAGCCTGCGGCTTAATTTGACTCAACACGG	ASV_126	87	0	0	0	0	0	0	0	0	0	87
Eukaryota;(1.0);Obazoa;(1.0);Opisthokonta;(1.0);Fungi;(1.0);Basidiomycota;(1.0);Agaricomycotina;(1.0);Tremellomycetes;(1.0);Cryptotrichosporon;(0.22);Cryptotrichosporon_tibetense;(0.19);	Eukaryota;Obazoa;Opisthokonta;Fungi;Basidiomycota;Agaricomycotina;Tremellomycetes;Cryptococcus;Cryptococcus_sp.	Basidiomycota	Tremellomycetes	Cryptococcus	CGTGCGGTTCTATTTTGTTGGTTTCTAGGATCGCCGTAATGATTAATAGGGACGGTCGGGGGCATTGGTATTCCGTTGCTAGAGGTGAAATTCTTAGATTTACGGAAGACTAACATCTGCGAAAGCATTTGCCAAGGACGTTTTCATTGATCAAGAACGAAGGTTAGGGGATCAAAAACGATTAGATACCGTTGTAGTCTTAACAGTAAACTATGCCGACTAGGGATCGGGCCACGTTTATTTTTATCTGGCTCGGCACCTTACGAGAAATCAAAGTCTTTGGGTTCTGGGGGGAGTATGGTCGCAAGGCTGAAACTTAAAGGAATTGACGGAAGGGCACCACCAGGTGTGGAGCCTGCGGCTTAATTTGATTCAACACGG	ASV_127	75	0	0	0	0	0	0	0	0	0	75
Eukaryota;(1.0);TSAR;(1.0);Rhizaria;(1.0);Cercozoa;(0.99);Filosa-Sarcomonadea;(0.75);Glissomonadida;(0.67);Bodomorphidae;(0.16);Bodomorpha;(0.16);Bodomorpha_sp.;(0.16);	Eukaryota;TSAR;Rhizaria;Cercozoa;Filosa-Sarcomonadea;Glissomonadida;Allapsidae;Allapsidae_X;Allapsidae_X_sp.	Cercozoa	Unknown	Unknown	CTTCGGTTCTATTTTGTTGGTTTCTAGAGCTGAAGTAATGATTGATAGGGATAGTTGGGGGTGCTAGTATTCAGTGGCCAGAGGTGAAATTCTCGGATTCCCTGAAGACTAACTTATGCGAAAGCATTCACCAAGGATGTCTTCTTTAATCAAGAACGAAAGTTGGGGGATCGAAGACGATCAGATACCGTCGTAGTCTCAACTATAAACTATGTCGACACGGGATCAGTGAACGTTGCATGATCGACTTCATTGGCACCGTACGAGAAATCAAAGTGTTTGGTCTCCGGGGGGAGTATGGTCGCAAGGCTGAAACTTAAAGGAATTGACGGAAGGGCACCACCAGGAGTGGAGCCTGCGGCTTAATTTGACTCAACACG	ASV_128	75	0	0	0	0	0	0	0	0	0	75

## Sheet: phylum
Table : Relative abundance and average percentage of phyla in the oral samples of wild M. admirabilis.
Phyla	TA01	TA02	TA03	TA04	TA05	TA06	TA07	TA08	TA11	TA12	Average
Chordata	77.79	80.04	78.24	84.97	93.09	94.98	55.82	89.93	47.55	77.49	77.99
Ascomycota	10.93	3.94	10.03	6.94	4.61	3	29.48	4.88	19.92	10.81	10.46
Basidiomycota	11.02	15.91	11.73	7.83	2.27	1.65	9.88	5.07	28.93	7.96	10.23
Ciliophora	0.24	0.02	0	0.25	0.02	0.37	0.91	0	2.09	1.2	0.51
Arthropoda	0.02	0.1	0	0	0	0	0	0	1.51	2.2	0.38
Chytridiomycota	0	0	0	0	0	0	1.67	0	0	0	0.17
Gyrista	0	0	0	0	0	0	1.17	0	0	0	0.12
Apicomplexa	0	0	0	0	0	0	0.55	0	0	0	0.06
Opisthokonta	0	0	0	0	0	0	0.52	0	0	0	0.05
Cercozoa	0	0	0	0	0	0	0	0	0	0.34	0.03
Platyhelminthes	0	0	0	0	0	0	0	0.12	0	0	0.01

## Sheet: class
Table : Relative abundance and average percentage of classes in the oral samples of wild M. admirabilis.
Class	TA01	TA02	TA03	TA04	TA05	TA06	TA07	TA08	TA11	TA12	Average
Amphibia	77.62	80.03	78.05	84.77	93.07	94.21	55.70	89.92	46.46	77.29	77.71
Agaricomycetes	5.95	10.63	5.68	1.68	0.11	1.02	0.91	1.24	18.74	1.05	4.70
Dothideomycetes	5.09	2.22	2.23	4.18	1.53	2.15	12.95	3.79	4.90	5.75	4.48
Exobasidiomycetes	3.74	5.27	5.53	4.72	2.17	0.24	5.56	2.88	8.25	1.74	4.01
Sordariomycetes	1.75	0.52	3.20	0.74	0.44	0.67	11.03	0.15	9.32	1.55	2.94
Eurotiomycetes	1.41	0.40	1.26	2.03	2.29	0.18	0.87	0.24	4.25	1.52	1.45
Saccharomycetes	2.49	0.79	1.70	0	0.36	0	1.17	0.44	1.45	0.51	0.89
Tremellomycetes	0.76	0.01	0.34	0.38	0	0.40	2.51	0.48	1.90	1.90	0.87
Cystobasidiomycetes	0.56	0	0.18	0.68	0	0	0.57	0.23	0.04	2.52	0.48
Leotiomycetes	0.19	0	0	0	0	0	3.10	0.27	0	1.06	0.46
Oligohymenophorea	0.24	0.02	0	0.25	0.02	0.37	0.16	0	2.09	0.64	0.38
Lecanoromycetes	0	0	1.63	0	0	0	0.36	0	0	0.33	0.23
Branchiopoda	0.02	0	0	0	0	0	0	0	0	2.20	0.22
Chytridiomycetes	0	0	0	0	0	0	1.67	0	0	0	0.17
Arachnida	0	0.10	0	0	0	0	0	0	1.51	0	0.16
Reptilia	0.07	0.01	0.17	0.11	0	0.27	0.06	0	0.78	0.07	0.15
Microbotryomycetes	0	0	0	0.38	0	0	0	0.23	0	0.74	0.14
Actinopterygii	0.11	0	0.01	0.10	0.02	0.50	0.06	0.01	0.31	0.14	0.12
Bacillariophyceae	0	0	0	0	0	0	1.17	0	0	0	0.12
Colpodea	0	0	0	0	0	0	0.74	0	0	0	0.07
Unknown	0	0	0	0	0	0	0.55	0	0	0.08	0.06
Prostomatea	0	0	0	0	0	0	0	0	0	0.56	0.06
Choanoflagellatea	0	0	0	0	0	0	0.52	0	0	0	0.05
Wallemiomycetes	0	0	0	0	0	0	0.32	0	0	0	0.03
Thecofilosea	0	0	0	0	0	0	0	0	0	0.26	0.03
Catenulida	0	0	0	0	0	0	0	0.12	0	0	0.01
Arthoniomycetes	0	0	0	0	0	0	0	0	0	0.09	0.01

## Sheet: genus
Table : Relative abundance and average percentage of genera in the oral samples of wild M. admirabilis.
Genus	TA01	TA02	TA03	TA04	TA05	TA06	TA07	TA08	TA11	TA12	Average
Rana	77.62	80.03	78.05	84.77	93.07	94.21	55.70	89.92	46.46	77.29	77.71
Multi-affiliation	9.07	2.70	4.59	4.49	1.55	2.74	15.02	2.97	16.53	5.58	6.52
Malassezia	3.74	5.27	5.53	4.72	2.17	0.24	5.56	2.88	8.25	1.74	4.01
Phlebia	0.87	8.28	2.22	0	0	0.01	0.47	0.75	0.03	0.11	1.27
Microdochium	0	0	0.46	0	0	0.35	2.92	0	5.46	0.03	0.92
Auricularia	0	0.04	2.23	0	0	0	0	0	6.11	0	0.84
Pyrenochaeta	0	0.61	0.02	0.45	0	0.51	4.84	0.15	0	1.20	0.78
Cladosporium	0.17	0.51	0.91	1.25	0	0	2.75	0	0.69	0.91	0.72
Rhodotorula	0.56	0	0.18	1.05	0	0	0.57	0.46	0.04	3.01	0.59
Knufia	0	0	0	1.57	0	0	0.01	0	2.96	0	0.45
Aspergillus	1.41	0.01	0.69	0.23	0	0	0.21	0.16	1.27	0.38	0.44
Cryptococcus	0	0	0	0	0	0.40	1.63	0.48	0	1.67	0.42
Peniophora	0.13	0	0	0.30	0	0	0	0.07	3.39	0	0.39
Epistylis	0.24	0.02	0	0.25	0.02	0.37	0.16	0	2.09	0.64	0.38
Penicillium	0	0	0.57	0.23	2.29	0	0	0.08	0.02	0.33	0.35
Pestalotiopsis	1.75	0.45	0.19	0.40	0.44	0	0	0	0	0.15	0.34
Fusarium	0	0	1.27	0	0	0	1.33	0	0.32	0	0.29
Ganoderma	2.85	0	0	0	0	0	0	0	0	0	0.29
Cystofilobasidium	0.76	0	0	0	0	0	0	0	1.91	0	0.27
Debaryomyces	0.56	0	0.56	0	0.36	0	0.72	0.20	0	0	0.24
Hydnochaete	0.20	0	0.23	0	0	0.86	0	0	0.86	0.11	0.23
Rachicladosporium	0.03	0	0	0	0	0	0	0.73	0	1.46	0.22
Thamnocephalis	0.02	0	0	0	0	0	0	0	0	2.20	0.22
Floricola	0	0.21	0	0	0	0	1.50	0	0	0	0.17
Blomia	0	0.10	0	0	0	0	0	0	1.51	0	0.16
Arthrinium	0	0	0	0	0	0.32	0.35	0	0.23	0.66	0.16
Rhizidium	0	0	0	0	0	0	1.33	0	0	0	0.13
Eunotia	0	0	0	0	0	0	1.17	0	0	0	0.12
Plectosphaerella	0	0	0	0	0	0	0	0.15	0.87	0	0.10
Resinicium	0	0	0	0	0	0	0	0	0.93	0	0.09
Cyanodermella	0	0	0.55	0	0	0	0.36	0	0	0	0.09
Colpoda	0	0	0	0	0	0	0.74	0	0	0	0.07
Cotylidia	0	0	0.54	0	0	0	0	0.15	0	0	0.07
Unknown	0	0	0	0	0	0	0	0	0	0.64	0.06
Verticillium	0	0	0	0	0	0	0	0	0	0.60	0.06
Hanseniaspora	0	0	0.58	0	0	0	0	0	0	0	0.06
Colpodella	0	0	0	0	0	0	0.55	0	0	0	0.06
Phialophora	0	0.39	0	0	0	0	0	0	0	0.15	0.05
Salpingoeca	0	0	0	0	0	0	0.52	0	0	0	0.05
Candida	0	0.48	0	0	0	0	0	0	0	0	0.05
Exochalara	0	0	0	0	0	0	0.47	0	0	0	0.05
Antrodiella	0	0	0	0	0	0	0.44	0	0	0	0.04
Hannaella	0	0	0.34	0	0	0	0	0	0	0	0.03
Hyphoderma	0	0.34	0	0	0	0	0	0	0	0	0.03
Synchytrium	0	0	0	0	0	0	0.34	0	0	0	0.03
Wallemia	0	0	0	0	0	0	0.32	0	0	0	0.03
Capnobotryella	0	0	0	0	0	0	0	0.31	0	0	0.03
Tubulicrinis	0	0.31	0	0	0	0	0	0	0	0	0.03
Tubeufia	0	0	0	0.29	0	0	0	0	0	0	0.03
Pterula	0	0	0	0	0	0	0	0	0	0.27	0.03
Dendrocorticium	0	0	0.26	0	0	0	0	0	0	0	0.03
Leucosporidium	0	0	0	0	0	0	0	0	0	0.26	0.03
Rhogostoma	0	0	0	0	0	0	0	0	0	0.26	0.03
Toxicocladosporium	0	0.07	0	0	0	0	0	0.13	0	0	0.02
Leucogyrophana	0	0.17	0	0	0	0	0	0	0	0	0.02
Dacryobolus	0	0	0	0	0	0	0	0	0	0.15	0.02
Dendryphiopsis	0	0	0	0	0	0	0	0.15	0	0	0.02
Clavispora	0	0	0	0	0	0	0	0.15	0	0	0.01
Tremella	0	0	0	0	0	0	0	0	0	0.13	0.01
Stenostomum	0	0	0	0	0	0	0	0.12	0	0	0.01
Gymnopus	0	0	0	0	0.11	0	0	0	0	0	0.01
Syzygospora	0	0.01	0	0	0	0	0	0	0	0.10	0.01
Sarocladium	0	0	0	0	0	0	0	0	0.09	0	0.01

## Sheet: silhouette_widths
Table : Sample-wise silhouette widths based on Bray–Curtis dissimilarity.
Cluster	Neighbor	Sil_width	SampleID
3	1	0	TA07
4	1	0	TA11
2	1	0.129932757465909	TA06
1	2	0.306583486995833	TA12
1	2	0.350840228836373	TA01
1	3	0.353426311642262	TA04
2	1	0.393320700542827	TA03
1	2	0.397665169328475	TA02
1	2	0.448931562331903	TA08
2	1	0.531475901218392	TA05

## Sheet: FROGSFUNC
Table : Predicted functional profiles of the oral eukaryotic microbiome of M. admirabilis using the PICRUSt2 tool and MetaCyc database.
classification	Level 1	Level 2	Level 3	Level 4		db_link	observation_name	observation_sum	TA01	TA02	TA03	TA04	TA05	TA06	TA07	TA08	TA11	TA12
Generation of Precursor Metabolites and Energy;Glycolysis;unknow;glycolysis III (from glucose)	Generation of Precursor Metabolites and Energy	Glycolysis	unknow	glycolysis III (from glucose)		https://biocyc.org/META/NEW-IMAGE?type=PATHWAY&object=ANAGLYCOLYSIS-PWY	ANAGLYCOLYSIS-PWY	13748.604876558094	14982.836239514856	15307.608788799474	15022.03624250652	13893.269703617378	13444.700883036465	12566.704511359812	14686.292699348509	14838.632412801717	12262.049056407848	12299.37383977167
Biosynthesis;Amino Acid Biosynthesis;Proteinogenic Amino Acid Biosynthesis;L-arginine biosynthesis II (acetyl cycle)	Biosynthesis	Amino Acid Biosynthesis	Proteinogenic Amino Acid Biosynthesis	L-arginine biosynthesis II (acetyl cycle)		https://biocyc.org/META/NEW-IMAGE?type=PATHWAY&object=ARGSYNBSUB-PWY	ARGSYNBSUB-PWY	317.12368107296913	0.0	0.0	0.0	0.0	0.0	760.0110559634237	0.0	0.0	0.0	0.0
Biosynthesis;Carbohydrate Biosynthesis;Sugar Biosynthesis;gluconeogenesis I	Biosynthesis	Carbohydrate Biosynthesis	Sugar Biosynthesis	gluconeogenesis I		https://biocyc.org/META/NEW-IMAGE?type=PATHWAY&object=GLUCONEO-PWY	GLUCONEO-PWY	1319.1004110012802	0.0	0.0	662.5865131799833	0.0	0.0	434.2157899313338	91.07194997258473	0.0	0.0	324.53634358819716
Degradation/Utilization/Assimilation;Carbohydrate Degradation;Sugar Degradation;glucose and glucose-1-phosphate degradation	Degradation/Utilization/Assimilation	Carbohydrate Degradation	Sugar Degradation	glucose and glucose-1-phosphate degradation		https://biocyc.org/META/NEW-IMAGE?type=PATHWAY&object=GLUCOSE1PMETAB-PWY	GLUCOSE1PMETAB-PWY	1267.196600997226	2130.532351957669	799.1512241650835	1120.191775920371	2117.006376918104	2023.4406540659625	1741.9704675942994	1625.974949765502	1048.3762337379196	604.9997841674955	2747.214274320487
Generation of Precursor Metabolites and Energy;Generation of Precursor Metabolites and Energy;unknow;glyoxylate cycle	Generation of Precursor Metabolites and Energy	Generation of Precursor Metabolites and Energy	unknow	glyoxylate cycle		https://biocyc.org/META/NEW-IMAGE?type=PATHWAY&object=GLYOXYLATE-BYPASS	GLYOXYLATE-BYPASS	28990.77126832127	29821.098654274778	32038.376649697864	30792.211521117995	27555.184375121185	27795.160516414777	27342.39096904481	30132.103273591234	30031.815518845135	28563.460413200995	27226.17664803698
Biosynthesis;Cofactor, Carrier, and Vitamin Biosynthesis;Enzyme Cofactor Biosynthesis;heme biosynthesis I (aerobic)	Biosynthesis	Cofactor, Carrier, and Vitamin Biosynthesis	Enzyme Cofactor Biosynthesis	heme biosynthesis I (aerobic)		https://biocyc.org/META/NEW-IMAGE?type=PATHWAY&object=HEME-BIOSYNTHESIS-II	HEME-BIOSYNTHESIS-II	16170.700822528483	16377.802127154895	18863.465560308046	17264.143105874144	15751.280228623058	16719.283473195934	14718.482753360073	15793.581153480036	15506.018271775129	16980.79191895344	14469.542114312448
Degradation/Utilization/Assimilation;Amino Acid Degradation;Proteinogenic Amino Acid Degradation;L-leucine degradation I	Degradation/Utilization/Assimilation	Amino Acid Degradation	Proteinogenic Amino Acid Degradation	L-leucine degradation I		https://biocyc.org/META/NEW-IMAGE?type=PATHWAY&object=LEU-DEG2-PWY	LEU-DEG2-PWY	10845.360721136361	7790.9400448551305	3560.703593705503	9434.588905877697	13510.874295852145	11039.755179143893	12724.912594131854	13873.48904447231	15860.173331627588	7530.7893149119645	13840.5661650648
Degradation/Utilization/Assimilation;Fatty Acid and Lipid Degradation;Metabolic Clusters;phospholipases	Degradation/Utilization/Assimilation	Fatty Acid and Lipid Degradation	Metabolic Clusters	phospholipases		https://biocyc.org/META/NEW-IMAGE?type=PATHWAY&object=LIPASYN-PWY	LIPASYN-PWY	930.0202023120696	0.0	0.0	0.0	2290.9690526575155	2131.571500284459	630.6819679410049	1312.2837242273586	1060.5629518607002	3.049440838273554	1350.3144873462263
Generation of Precursor Metabolites and Energy;Pentose Phosphate Pathways;unknow;pentose phosphate pathway (non-oxidative branch)	Generation of Precursor Metabolites and Energy	Pentose Phosphate Pathways	unknow	pentose phosphate pathway (non-oxidative branch)		https://biocyc.org/META/NEW-IMAGE?type=PATHWAY&object=NONOXIPENT-PWY	NONOXIPENT-PWY	22085.364300554582	22497.258082943885	22932.80964164026	22542.559355182057	21369.240829047278	22933.605616998015	20478.31853350244	22683.46884899803	23089.397179758136	20943.11195080696	20393.235078556983
Degradation/Utilization/Assimilation;C1 Compound Utilization and Assimilation;Formaldehyde Assimilation;formaldehyde assimilation III (dihydroxyacetone cycle)	Degradation/Utilization/Assimilation	C1 Compound Utilization and Assimilation	Formaldehyde Assimilation	formaldehyde assimilation III (dihydroxyacetone cycle)		https://biocyc.org/META/NEW-IMAGE?type=PATHWAY&object=P185-PWY	P185-PWY	16362.402846516647	16511.46157575457	16693.148439778586	16756.25595948721	16627.521017822346	17059.034393408638	15934.993911033538	16265.060537337024	16679.794017624397	17002.122079857054	15349.735043342207
Degradation/Utilization/Assimilation;Degradation/Utilization/Assimilation - Other;unknow;octane oxidation	Degradation/Utilization/Assimilation	Degradation/Utilization/Assimilation - Other	unknow	octane oxidation		https://biocyc.org/META/NEW-IMAGE?type=PATHWAY&object=P221-PWY	P221-PWY	6316.641243248873	9084.239340051843	16375.48781361403	10323.904525588849	4101.201479556499	10.445644524434867	1078.0781573958513	12771.146374518241	1175.485243447275	5058.855467857973	1458.5641332688137
Biosynthesis;Cofactor, Carrier, and Vitamin Biosynthesis;Carrier Biosynthesis;phosphopantothenate biosynthesis I	Biosynthesis	Cofactor, Carrier, and Vitamin Biosynthesis	Carrier Biosynthesis	phosphopantothenate biosynthesis I		https://biocyc.org/META/NEW-IMAGE?type=PATHWAY&object=PANTO-PWY	PANTO-PWY	16851.614954849443	16884.47235729894	18915.731910425307	17489.024398331843	17108.032472602234	17331.694358895384	15950.184396827784	16684.24442437365	16112.907067825116	17043.429790519138	15796.589816979575
Generation of Precursor Metabolites and Energy;Pentose Phosphate Pathways;Superpathways;pentose phosphate pathway	Generation of Precursor Metabolites and Energy	Pentose Phosphate Pathways	Superpathways	pentose phosphate pathway		https://biocyc.org/META/NEW-IMAGE?type=PATHWAY&object=PENTOSE-P-PWY	PENTOSE-P-PWY	16943.37528186354	17720.738268172478	19792.0137067831	18465.924448131012	16981.922493137958	17579.551497378685	14869.910362417713	16647.75702835123	16790.543757647018	17336.161962771916	14709.02440031354
Biosynthesis;Amine and Polyamine Biosynthesis;Superpathways;superpathway of polyamine biosynthesis II	Biosynthesis	Amine and Polyamine Biosynthesis	Superpathways	superpathway of polyamine biosynthesis II		https://biocyc.org/META/NEW-IMAGE?type=PATHWAY&object=POLYAMINSYN3-PWY	POLYAMINSYN3-PWY	279.2556552779782	0.0	0.0	0.0	3.611500779458196	0.0	740.5410007399815	656.4582440410107	28.368353602839495	6.482431505648369	986.7979375756358
Degradation/Utilization/Assimilation;Carbohydrate Degradation;Sugar Degradation;trehalose degradation V	Degradation/Utilization/Assimilation	Carbohydrate Degradation	Sugar Degradation	trehalose degradation V		https://biocyc.org/META/NEW-IMAGE?type=PATHWAY&object=PWY-2723	PWY-2723	1259.284461010946	2133.26838157861	798.6252887822558	1118.5627206951422	2099.9281020357994	1977.7523442710346	1732.3070734851653	1637.133632253262	1058.726566282456	599.3865499098385	2716.6365560012614
Generation of Precursor Metabolites and Energy;Electron Transfer Chains;unknown;aerobic respiration I (cytochrome c)	Generation of Precursor Metabolites and Energy	Electron Transfer Chains	unknown	aerobic respiration I (cytochrome c)		https://biocyc.org/META/NEW-IMAGE?type=PATHWAY&object=PWY-3781	PWY-3781	64114.525678502534	67180.11805273971	77243.15903631329	72283.2148430352	64754.54460813484	63447.726142851156	54875.981850672695	65004.781534712594	63633.534239492874	65550.59415192335	52476.047595953016
Biosynthesis;Amino Acid Biosynthesis;Proteinogenic Amino Acid Biosynthesis;L-proline biosynthesis II (from arginine)	Biosynthesis	Amino Acid Biosynthesis	Proteinogenic Amino Acid Biosynthesis	L-proline biosynthesis II (from arginine)		https://biocyc.org/META/NEW-IMAGE?type=PATHWAY&object=PWY-4981	PWY-4981	15610.301062656703	15435.544470875879	15697.270291780633	15705.131518913642	15822.53195049111	16587.86404039238	15394.43749455421	14751.412644267322	15317.558466076109	15816.431856831268	15041.86866029075
Degradation/Utilization/Assimilation;Inorganic Nutrient Metabolism;Nitrogen Compound Metabolism;urea cycle	Degradation/Utilization/Assimilation	Inorganic Nutrient Metabolism	Nitrogen Compound Metabolism	urea cycle		https://biocyc.org/META/NEW-IMAGE?type=PATHWAY&object=PWY-4984	PWY-4984	15808.975272084479	16022.316275993297	16484.76800896728	16571.477197086297	16281.631191658798	16482.984853496884	15253.075080335699	15613.754550325766	15250.703219684778	16469.29734035095	14703.990352182742
Biosynthesis;Carbohydrate Biosynthesis;Glycan Biosynthesis;glycogen biosynthesis II (from UDP-D-Glucose)	Biosynthesis	Carbohydrate Biosynthesis	Glycan Biosynthesis	glycogen biosynthesis II (from UDP-D-Glucose)		https://biocyc.org/META/NEW-IMAGE?type=PATHWAY&object=PWY-5067	PWY-5067	14319.034272134879	15201.617003370873	14738.666520765242	13803.64827016713	12381.610869145443	11480.03023039816	13680.014006747027	16249.6706014055	17482.396152739057	11157.400550174892	14275.313705665194
Activation/Inactivation/Interconversion;Interconversions;Biosynthesis;NAD/NADH phosphorylation and dephosphorylation	Activation/Inactivation/Interconversion	Interconversions	Biosynthesis	NAD/NADH phosphorylation and dephosphorylation		https://biocyc.org/META/NEW-IMAGE?type=PATHWAY&object=PWY-5083	PWY-5083	13165.437580473703	13555.638179599087	13392.083453682342	13153.194915065546	10444.822332327323	12263.244434367181	12979.180589786767	15170.767795886472	16430.31245604878	10767.877346322743	12404.601760026748
Biosynthesis;Tetrapyrrole Biosynthesis;unknow;tetrapyrrole biosynthesis II (from glycine)	Biosynthesis	Tetrapyrrole Biosynthesis	unknow	tetrapyrrole biosynthesis II (from glycine)		https://biocyc.org/META/NEW-IMAGE?type=PATHWAY&object=PWY-5189	PWY-5189	14091.357146187343	14718.179918285676	10744.2893902161	14407.058733301745	15686.793082754395	16711.727816665905	15173.292866100408	15040.639221603347	14328.38542681435	14820.546391062271	14507.835951183948
Degradation/Utilization/Assimilation;Amino Acid Degradation;Proteinogenic Amino Acid Degradation;L-tryptophan degradation to 2-amino-3-carboxymuconate semialdehyde	Degradation/Utilization/Assimilation	Amino Acid Degradation	Proteinogenic Amino Acid Degradation	L-tryptophan degradation to 2-amino-3-carboxymuconate semialdehyde		https://biocyc.org/META/NEW-IMAGE?type=PATHWAY&object=PWY-5651	PWY-5651	5070.059755326219	4265.08531536525	10284.309197404751	4924.523355159152	3165.176767726645	3257.237026212853	5257.81462455717	2591.3579990937606	1372.5151183895903	6451.686757500139	5902.078181463427
Biosynthesis;Carbohydrate Biosynthesis;Sugar Biosynthesis;GDP-mannose biosynthesis	Biosynthesis	Carbohydrate Biosynthesis	Sugar Biosynthesis	GDP-mannose biosynthesis		https://biocyc.org/META/NEW-IMAGE?type=PATHWAY&object=PWY-5659	PWY-5659	22652.517505220854	23712.55673806408	21482.25114857259	22772.51408387388	22871.21749195355	23681.315060151708	21156.069694747468	22612.211376664945	26962.192313129533	21218.46579916421	21277.36799022374
Biosynthesis;Fatty Acid and Lipid Biosynthesis;Phospholipid Biosynthesis;CDP-diacylglycerol biosynthesis I	Biosynthesis	Fatty Acid and Lipid Biosynthesis	Phospholipid Biosynthesis	CDP-diacylglycerol biosynthesis I		https://biocyc.org/META/NEW-IMAGE?type=PATHWAY&object=PWY-5667	PWY-5667	10663.66098325938	11188.214642949622	12440.772412103688	11363.768268896287	10151.816908615336	9060.775216429856	8253.855368093371	11523.681555887259	12019.696706348017	9430.822627255966	9622.390686694376
Generation of Precursor Metabolites and Energy;TCA cycle;unknow;TCA cycle II (plants and fungi)	Generation of Precursor Metabolites and Energy	TCA cycle	unknow	TCA cycle II (plants and fungi)		https://biocyc.org/META/NEW-IMAGE?type=PATHWAY&object=PWY-5690	PWY-5690	23625.658778809095	24843.649356104805	25619.72444382172	25043.237364147222	23956.911346277342	24414.722591620317	22624.102766725846	23927.12531293688	23351.2275155612	23912.07142202791	22537.826152685742
Biosynthesis;Cofactor, Carrier, and Vitamin Biosynthesis;Carrier Biosynthesis;ubiquinol-9 biosynthesis (eukaryotic)	Biosynthesis	Cofactor, Carrier, and Vitamin Biosynthesis	Carrier Biosynthesis	ubiquinol-9 biosynthesis (eukaryotic)		https://biocyc.org/META/NEW-IMAGE?type=PATHWAY&object=PWY-5871	PWY-5871	1905.0257973034104	1934.179929290846	707.5918346865519	1058.638178010865	1959.1372477350683	1871.9941464221104	3361.0707051081363	1903.153585203555	1001.3978141550971	2589.7284581017616	3402.7569291130876
Biosynthesis;Cofactor, Carrier, and Vitamin Biosynthesis;Carrier Biosynthesis;ubiquinol-7 biosynthesis (eukaryotic)	Biosynthesis	Cofactor, Carrier, and Vitamin Biosynthesis	Carrier Biosynthesis	ubiquinol-7 biosynthesis (eukaryotic)		https://biocyc.org/META/NEW-IMAGE?type=PATHWAY&object=PWY-5873	PWY-5873	1905.0257973034104	1934.179929290846	707.5918346865519	1058.638178010865	1959.1372477350683	1871.9941464221104	3361.0707051081363	1903.153585203555	1001.3978141550971	2589.7284581017616	3402.7569291130876
Biosynthesis;Cofactor, Carrier, and Vitamin Biosynthesis;Enzyme Cofactor Biosynthesis;superpathway of heme biosynthesis from glycine	Biosynthesis	Cofactor, Carrier, and Vitamin Biosynthesis	Enzyme Cofactor Biosynthesis	superpathway of heme biosynthesis from glycine		https://biocyc.org/META/NEW-IMAGE?type=PATHWAY&object=PWY-5920	PWY-5920	14886.592004877584	15502.989228896602	13690.638362888543	15706.562010524214	15716.988659622597	16715.504791113708	14871.762742430683	15373.547580916455	14893.301208631743	15638.931153948324	14433.937334220609
Biosynthesis;Fatty Acid and Lipid Biosynthesis;Fatty Acid Biosynthesis;palmitate biosynthesis I (animals and fungi)	Biosynthesis	Fatty Acid and Lipid Biosynthesis	Fatty Acid Biosynthesis	palmitate biosynthesis I (animals and fungi)		https://biocyc.org/META/NEW-IMAGE?type=PATHWAY&object=PWY-5994	PWY-5994	24853.78212245039	8276.115655981825	2853.017386011233	4252.397484532722	12214.942383317913	22457.89563846619	54194.169671536525	13113.866803742745	15725.567799665709	37898.14208466916	44290.71104442599
Biosynthesis;Nucleoside and Nucleotide Biosynthesis;Purine Nucleotide Biosynthesis;5-aminoimidazole ribonucleotide biosynthesis I	Biosynthesis	Nucleoside and Nucleotide Biosynthesis	Purine Nucleotide Biosynthesis	5-aminoimidazole ribonucleotide biosynthesis I		https://biocyc.org/META/NEW-IMAGE?type=PATHWAY&object=PWY-6121	PWY-6121	1039.143317994103	381.51448001956567	186.18970682457515	1301.1222890928702	1301.1537293186711	0.0	138.13017330435915	606.0291034031264	1303.0642977752198	834.9172250178976	684.7236087306973
Biosynthesis;Nucleoside and Nucleotide Biosynthesis;Purine Nucleotide Biosynthesis;superpathway of adenosine nucleotides de novo biosynthesis II	Biosynthesis	Nucleoside and Nucleotide Biosynthesis	Purine Nucleotide Biosynthesis	superpathway of adenosine nucleotides de novo biosynthesis II		https://biocyc.org/META/NEW-IMAGE?type=PATHWAY&object=PWY-6126	PWY-6126	20691.577730039426	21459.110116776486	22605.942080799236	22474.77561566087	21675.682855528357	22458.890194825784	19213.848049055112	20664.056088392725	19614.610977719698	21651.242987671245	19028.993235727194
Degradation/Utilization/Assimilation;Carbohydrate Degradation;Sugar Degradation;sucrose degradation III (sucrose invertase)	Degradation/Utilization/Assimilation	Carbohydrate Degradation	Sugar Degradation	sucrose degradation III (sucrose invertase)		https://biocyc.org/META/NEW-IMAGE?type=PATHWAY&object=PWY-621	PWY-621	3049.1275819400885	4915.85184418525	1840.4088725889042	2801.065359949896	4968.190450382549	4683.943995875344	4432.317185750699	4027.177757329278	2883.0884911725702	1647.614629533383	6331.87393914098
Degradation/Utilization/Assimilation;Carbohydrate Degradation;Sugar Degradation;galactose degradation I (Leloir pathway)	Degradation/Utilization/Assimilation	Carbohydrate Degradation	Sugar Degradation	galactose degradation I (Leloir pathway)		https://biocyc.org/META/NEW-IMAGE?type=PATHWAY&object=PWY-6317	PWY-6317	10863.013736572531	10885.539244880936	4868.346759205578	8742.517122900259	10805.428312225371	13874.713339800002	13205.962012647762	8968.373403236774	15041.475356333322	9950.520238752933	12329.96383704356
Biosynthesis;Secondary Metabolite Biosynthesis;Sugar Derivative Biosynthesis;D-myo-inositol (1,4,5)-trisphosphate biosynthesis	Biosynthesis	Secondary Metabolite Biosynthesis	Sugar Derivative Biosynthesis	D-myo-inositol (1,4,5)-trisphosphate biosynthesis		https://biocyc.org/META/NEW-IMAGE?type=PATHWAY&object=PWY-6351	PWY-6351	22435.3572145746	22248.2632709975	21379.786358138113	22714.154643511472	22104.538533052317	21888.528967839662	23200.051336796616	22590.735843629685	23595.175335002077	22233.322176281792	21633.752955423526
Degradation/Utilization/Assimilation;Nucleoside and Nucleotide Degradation;adenosine;guanosine nucleotides degradation II	Degradation/Utilization/Assimilation	Nucleoside and Nucleotide Degradation	adenosine	guanosine nucleotides degradation II		https://biocyc.org/META/NEW-IMAGE?type=PATHWAY&object=PWY-6606	PWY-6606	22221.206203163103	21511.965470301373	22145.410916230205	21838.068221599788	21625.734773399785	19401.86212721088	21824.439818386447	21378.13842370915	26237.78945436123	20209.603259095413	20248.600443186377
Biosynthesis;Nucleoside and Nucleotide Biosynthesis;Purine Nucleotide Biosynthesis;adenine and adenosine salvage III	Biosynthesis	Nucleoside and Nucleotide Biosynthesis	Purine Nucleotide Biosynthesis	adenine and adenosine salvage III		https://biocyc.org/META/NEW-IMAGE?type=PATHWAY&object=PWY-6609	PWY-6609	9811.707045760255	11689.548513699921	11591.598713181922	10484.618479796647	8888.150990369502	8894.674679584627	7242.142636672356	11262.523818823738	12842.627843246097	7682.291002211961	8098.703481431027
Degradation/Utilization/Assimilation;Fatty Acid and Lipid Degradation;Fatty Acid Degradation;fatty acid beta-oxidation V (unsaturated, odd number, di-isomerase-dependent)	Degradation/Utilization/Assimilation	Fatty Acid and Lipid Degradation	Fatty Acid Degradation	fatty acid beta-oxidation V (unsaturated, odd number, di-isomerase-dependent)		https://biocyc.org/META/NEW-IMAGE?type=PATHWAY&object=PWY-6837	PWY-6837	15995.229136254191	15548.528470115481	11541.759480536763	16316.58024048305	19574.238829499092	17219.64451393262	16548.671539540537	16384.466923469354	15873.348501253617	16804.494857540365	19042.767210054833
Generation of Precursor Metabolites and Energy;Generation of Precursor Metabolites and Energy;unknow;methyl ketone biosynthesis	Generation of Precursor Metabolites and Energy	Generation of Precursor Metabolites and Energy	unknow	methyl ketone biosynthesis		https://biocyc.org/META/NEW-IMAGE?type=PATHWAY&object=PWY-7007	PWY-7007	23560.964070144586	21944.505094260163	20538.95665817981	21654.26178531034	25273.282134284676	22655.283681966288	21629.953905164264	21587.10483600098	25362.68243326368	22563.351196325406	24395.598314065566
Generation of Precursor Metabolites and Energy;Fermentation;Fermentation of Pyruvate;pyruvate fermentation to isobutanol (engineered)	Generation of Precursor Metabolites and Energy	Fermentation	Fermentation of Pyruvate	pyruvate fermentation to isobutanol (engineered)		https://biocyc.org/META/NEW-IMAGE?type=PATHWAY&object=PWY-7111	PWY-7111	25471.73847961524	27473.95832449616	32324.78546784411	28667.374134756967	25152.740457401476	23513.421904961255	21478.7074927001	29585.407958037118	22885.92226851319	24872.187826760946	22528.400885170286
Degradation/Utilization/Assimilation;Carbohydrate Degradation;Polysaccharide Degradation;chitin degradation to ethanol	Degradation/Utilization/Assimilation	Carbohydrate Degradation	Polysaccharide Degradation	chitin degradation to ethanol		https://biocyc.org/META/NEW-IMAGE?type=PATHWAY&object=PWY-7118	PWY-7118	11284.65247192532	11518.615569325291	7406.257694406134	10561.20916164735	9268.22484558243	13029.61290742257	13046.695451858057	8235.170160592863	15312.756424152944	9965.15017411066	12293.51653433246
Biosynthesis;Nucleoside and Nucleotide Biosynthesis;2\'-Deoxyribonucleotide Biosynthesis;pyrimidine deoxyribonucleotides de novo biosynthesis I	Biosynthesis	Nucleoside and Nucleotide Biosynthesis	2\'-Deoxyribonucleotide Biosynthesis	pyrimidine deoxyribonucleotides de novo biosynthesis I		https://biocyc.org/META/NEW-IMAGE?type=PATHWAY&object=PWY-7184	PWY-7184	16247.282724386472	17965.61257014806	20022.549361072546	17972.993549230756	14434.832989473782	14525.643991271974	14983.491156921158	16551.52244369853	15970.920903132825	15674.480802030068	15446.348552937769
Biosynthesis;Nucleoside and Nucleotide Biosynthesis;Pyrimidine Nucleotide Biosynthesis;pyrimidine deoxyribonucleotide phosphorylation	Biosynthesis	Nucleoside and Nucleotide Biosynthesis	Pyrimidine Nucleotide Biosynthesis	pyrimidine deoxyribonucleotide phosphorylation		https://biocyc.org/META/NEW-IMAGE?type=PATHWAY&object=PWY-7197	PWY-7197	12921.99928454604	13834.653737089851	14200.499114311582	13658.990208101433	12683.599720130156	12061.32103973921	11952.163316220172	13996.68194599328	13588.712630014947	11505.980003560073	12184.149922402654
Biosynthesis;Nucleoside and Nucleotide Biosynthesis;Pyrimidine Nucleotide Biosynthesis;superpathway of pyrimidine nucleobases salvage	Biosynthesis	Nucleoside and Nucleotide Biosynthesis	Pyrimidine Nucleotide Biosynthesis	superpathway of pyrimidine nucleobases salvage		https://biocyc.org/META/NEW-IMAGE?type=PATHWAY&object=PWY-7208	PWY-7208	16865.84057189126	17280.799257054907	18354.17364783773	18104.579391094434	17766.347674790726	18565.447309880754	15716.9883261458	16681.52061267042	15955.480666468027	17606.70661289565	15461.555707912019
Biosynthesis;Nucleoside and Nucleotide Biosynthesis;Pyrimidine Nucleotide Biosynthesis;pyrimidine deoxyribonucleotides biosynthesis from CTP	Biosynthesis	Nucleoside and Nucleotide Biosynthesis	Pyrimidine Nucleotide Biosynthesis	pyrimidine deoxyribonucleotides biosynthesis from CTP		https://biocyc.org/META/NEW-IMAGE?type=PATHWAY&object=PWY-7210	PWY-7210	10002.013101816821	10873.343513434582	4677.542358780554	9210.519451728773	10336.926832934265	8749.342239126088	11858.868165041953	8083.941834253086	14009.089666949198	8930.060275194808	11495.74904741383
Biosynthesis;Nucleoside and Nucleotide Biosynthesis;Purine Nucleotide Biosynthesis;adenosine ribonucleotides de novo biosynthesis	Biosynthesis	Nucleoside and Nucleotide Biosynthesis	Purine Nucleotide Biosynthesis	adenosine ribonucleotides de novo biosynthesis		https://biocyc.org/META/NEW-IMAGE?type=PATHWAY&object=PWY-7219	PWY-7219	21647.286097511587	22234.91810651163	21765.421454085907	22533.047518218988	23218.89181407698	23618.633246534133	20548.69074066198	22489.663115354557	22010.3579050548	21393.52206181508	20563.28617657512
Biosynthesis;Nucleoside and Nucleotide Biosynthesis;Purine Nucleotide Biosynthesis;guanosine ribonucleotides de novo biosynthesis	Biosynthesis	Nucleoside and Nucleotide Biosynthesis	Purine Nucleotide Biosynthesis	guanosine ribonucleotides de novo biosynthesis		https://biocyc.org/META/NEW-IMAGE?type=PATHWAY&object=PWY-7221	PWY-7221	16924.562440232996	17115.97918886654	18383.34964581799	17944.981221466103	17131.531216238127	17563.84186179861	16071.159053250243	17402.1024312271	14288.134560194174	18423.528473473936	16007.888644633087
Biosynthesis;Nucleoside and Nucleotide Biosynthesis;Purine Nucleotide Biosynthesis;superpathway of guanosine nucleotides de novo biosynthesis I	Biosynthesis	Nucleoside and Nucleotide Biosynthesis	Purine Nucleotide Biosynthesis	superpathway of guanosine nucleotides de novo biosynthesis I		https://biocyc.org/META/NEW-IMAGE?type=PATHWAY&object=PWY-7228	PWY-7228	18966.879998740267	19283.823621093583	21549.373748878697	20641.17809147737	19333.141764236225	19708.468998124863	17576.80754391627	18976.019338346912	15812.792588243345	21086.543762553643	17563.838094221544
Biosynthesis;Nucleoside and Nucleotide Biosynthesis;Purine Nucleotide Biosynthesis;superpathway of adenosine nucleotides de novo biosynthesis I	Biosynthesis	Nucleoside and Nucleotide Biosynthesis	Purine Nucleotide Biosynthesis	superpathway of adenosine nucleotides de novo biosynthesis I		https://biocyc.org/META/NEW-IMAGE?type=PATHWAY&object=PWY-7229	PWY-7229	21094.257462843234	22034.06107148536	23103.763223704344	22785.466729107065	21613.08793492649	22503.434082151278	19609.75504779396	21371.603401365897	20664.191032557974	21610.910836179628	19401.368496530285
Biosynthesis;Cofactor, Carrier, and Vitamin Biosynthesis;Carrier Biosynthesis;superpathway of ubiquinol-6 biosynthesis (eukaryotic)	Biosynthesis	Cofactor, Carrier, and Vitamin Biosynthesis	Carrier Biosynthesis	superpathway of ubiquinol-6 biosynthesis (eukaryotic)		https://biocyc.org/META/NEW-IMAGE?type=PATHWAY&object=PWY-7235	PWY-7235	2858.4072904376653	3144.3663139568175	1220.987463401964	1878.5813962750344	3224.529529553648	3124.375715243545	4479.763178851706	3039.4515401979656	1777.391603618368	3813.8703422788753	4458.548955059275
Biosynthesis;Cofactor, Carrier, and Vitamin Biosynthesis;Carrier Biosynthesis;NAD/NADP-NADH/NADPH cytosolic interconversion (yeast)	Biosynthesis	Cofactor, Carrier, and Vitamin Biosynthesis	Carrier Biosynthesis	NAD/NADP-NADH/NADPH cytosolic interconversion (yeast)		https://biocyc.org/META/NEW-IMAGE?type=PATHWAY&object=PWY-7268	PWY-7268	3296.285401329099	3083.1016471115063	1169.0788434028668	1648.3227557772423	3062.0152528312683	2929.5716726653372	6140.46144993161	3093.657561946422	1554.9522549983037	4414.3831761514175	6531.100367177792
Biosynthesis;Cofactor, Carrier, and Vitamin Biosynthesis;Carrier Biosynthesis;NAD/NADP-NADH/NADPH mitochondrial interconversion (yeast)	Biosynthesis	Cofactor, Carrier, and Vitamin Biosynthesis	Carrier Biosynthesis	NAD/NADP-NADH/NADPH mitochondrial interconversion (yeast)		https://biocyc.org/META/NEW-IMAGE?type=PATHWAY&object=PWY-7269	PWY-7269	4528.65625391074	4164.827159443668	1553.3863560580132	2214.362219383795	4171.575746467063	3960.878161339429	8563.23452407819	4226.166894015451	2100.8394186513365	5993.676182652196	9147.195735793839
Generation of Precursor Metabolites and Energy;Electron Transfer Chains;unknown;aerobic respiration II (cytochrome c) (yeast)	Generation of Precursor Metabolites and Energy	Electron Transfer Chains	unknown	aerobic respiration II (cytochrome c) (yeast)		https://biocyc.org/META/NEW-IMAGE?type=PATHWAY&object=PWY-7279	PWY-7279	64114.525678502534	67180.11805273971	77243.15903631329	72283.2148430352	64754.54460813484	63447.726142851156	54875.981850672695	65004.781534712594	63633.534239492874	65550.59415192335	52476.047595953016
Biosynthesis;Cofactor, Carrier, and Vitamin Biosynthesis;Enzyme Cofactor Biosynthesis;4-amino-2-methyl-5-phosphomethylpyrimidine biosynthesis (yeast)	Biosynthesis	Cofactor, Carrier, and Vitamin Biosynthesis	Enzyme Cofactor Biosynthesis	4-amino-2-methyl-5-phosphomethylpyrimidine biosynthesis (yeast)		https://biocyc.org/META/NEW-IMAGE?type=PATHWAY&object=PWY-7282	PWY-7282	17507.249261097797	18540.315624487175	19714.481242103437	18848.112745252773	17459.46564261509	18285.424116113198	16524.272209696835	17620.755557021497	17037.631192036963	18091.902349815686	15667.919447212811
Degradation/Utilization/Assimilation;Fatty Acid and Lipid Degradation;Fatty Acid Degradation;fatty acid &beta,-oxidation (peroxisome, yeast)	Degradation/Utilization/Assimilation	Fatty Acid and Lipid Degradation	Fatty Acid Degradation	fatty acid &beta,-oxidation (peroxisome, yeast)		https://biocyc.org/META/NEW-IMAGE?type=PATHWAY&object=PWY-7288	PWY-7288	28768.42554988302	27798.22621637119	27237.074279095057	27218.00206757176	33319.303951443464	27569.53253738595	24693.871889788537	28101.034248433487	29179.363016741576	27881.992056209878	29191.841340133604
Generation of Precursor Metabolites and Energy;Fermentation;Fermentation to Alcohols;1,3-propanediol biosynthesis (engineered)	Generation of Precursor Metabolites and Energy	Fermentation	Fermentation to Alcohols	1,3-propanediol biosynthesis (engineered)		https://biocyc.org/META/NEW-IMAGE?type=PATHWAY&object=PWY-7385	PWY-7385	8904.45426860671	9604.31829877352	4540.226990845225	7833.3003723978845	8367.082967877539	10457.933058479815	10444.95507639131	7801.728347439575	12395.19572294022	7930.926901487784	10364.423610655578
Biosynthesis;Fatty Acid and Lipid Biosynthesis;Fatty Acid Biosynthesis;octanoyl-[acyl-carrier protein] biosynthesis (mitochondria, yeast)	Biosynthesis	Fatty Acid and Lipid Biosynthesis	Fatty Acid Biosynthesis	octanoyl-[acyl-carrier protein] biosynthesis (mitochondria, yeast)		https://biocyc.org/META/NEW-IMAGE?type=PATHWAY&object=PWY-7388	PWY-7388	10386.262499002481	6739.770842617697	2148.7726226579134	4062.663572689547	7609.304321360299	8069.707499348905	16715.73715025591	6098.918378007845	13457.810019620863	8594.563525424594	13008.441072606141
Biosynthesis;Fatty Acid and Lipid Biosynthesis;Phospholipid Biosynthesis;phospholipid remodeling (phosphatidylethanolamine, yeast)	Biosynthesis	Fatty Acid and Lipid Biosynthesis	Phospholipid Biosynthesis	phospholipid remodeling (phosphatidylethanolamine, yeast)		https://biocyc.org/META/NEW-IMAGE?type=PATHWAY&object=PWY-7409	PWY-7409	2427.791415830933	10.024656053221207	0.0	2.5034587647740936	4253.705955497971	2041.099422220351	4789.614876766694	2939.4053535774206	2067.51913969679	2744.633738356756	5451.754097319282
Biosynthesis;Fatty Acid and Lipid Biosynthesis;Phospholipid Biosynthesis;superpathway of phosphatidate biosynthesis (yeast)	Biosynthesis	Fatty Acid and Lipid Biosynthesis	Phospholipid Biosynthesis	superpathway of phosphatidate biosynthesis (yeast)		https://biocyc.org/META/NEW-IMAGE?type=PATHWAY&object=PWY-7411	PWY-7411	11760.51642427796	12580.512962212564	13897.588149285628	12334.367069293467	10098.135329824565	9711.371943976244	9343.699246928769	12932.185546421491	13763.596917133045	9899.967062327862	10996.678484175214
Biosynthesis;Fatty Acid and Lipid Biosynthesis;unknow;monoacylglycerol metabolism (yeast)	Biosynthesis	Fatty Acid and Lipid Biosynthesis	unknow	monoacylglycerol metabolism (yeast)		https://biocyc.org/META/NEW-IMAGE?type=PATHWAY&object=PWY-7420	PWY-7420	2703.756119351003	2183.6150735660653	808.1718932633376	1137.16422319358	2205.959115846655	2073.1238158167635	5171.401073634056	2229.298722967971	1076.251089093543	3295.124351045497	5315.8616074563215
Biosynthesis;Secondary Metabolite Biosynthesis;Terpenoid Biosynthesis;mevalonate pathway I	Biosynthesis	Secondary Metabolite Biosynthesis	Terpenoid Biosynthesis	mevalonate pathway I		https://biocyc.org/META/NEW-IMAGE?type=PATHWAY&object=PWY-922	PWY-922	15312.292559887299	15584.613078348606	16369.723517874285	15852.741510801103	15594.122676541698	16400.262063443948	14473.851012770143	14544.442857767723	15159.67219278265	15742.259092451864	14222.976321152164
Biosynthesis;Fatty Acid and Lipid Biosynthesis;Fatty Acid Biosynthesis;stearate biosynthesis III (fungi)	Biosynthesis	Fatty Acid and Lipid Biosynthesis	Fatty Acid Biosynthesis	stearate biosynthesis III (fungi)		https://biocyc.org/META/NEW-IMAGE?type=PATHWAY&object=PWY3O-355	PWY3O-355	4338.929749867412	3868.8064701712246	1351.2601785102904	2049.4853764369323	3873.821033969139	5039.105580289172	8566.415627431632	3803.8589360409073	2076.5582119850424	5267.089974522627	8669.35060804486
Biosynthesis;Fatty Acid and Lipid Biosynthesis;Phospholipid Biosynthesis;phosphatidylglycerol biosynthesis I (plastidic)	Biosynthesis	Fatty Acid and Lipid Biosynthesis	Phospholipid Biosynthesis	phosphatidylglycerol biosynthesis I (plastidic)		https://biocyc.org/META/NEW-IMAGE?type=PATHWAY&object=PWY4FS-7	PWY4FS-7	988.1041148562895	0.0	1.9896781630151947	0.0	2873.090986781348	1448.1874576162422	1583.324752437371	1691.0597578353807	1484.0107895306794	3.6602703873097933	2813.424365281978
Biosynthesis;Fatty Acid and Lipid Biosynthesis;Phospholipid Biosynthesis;phosphatidylglycerol biosynthesis II (non-plastidic)	Biosynthesis	Fatty Acid and Lipid Biosynthesis	Phospholipid Biosynthesis	phosphatidylglycerol biosynthesis II (non-plastidic)		https://biocyc.org/META/NEW-IMAGE?type=PATHWAY&object=PWY4FS-8	PWY4FS-8	988.1041148562895	0.0	1.9896781630151947	0.0	2873.090986781348	1448.1874576162422	1583.324752437371	1691.0597578353807	1484.0107895306794	3.6602703873097933	2813.424365281978
Biosynthesis;Amino Acid Biosynthesis;Superpathways;superpathway of L-serine and glycine biosynthesis I	Biosynthesis	Amino Acid Biosynthesis	Superpathways	superpathway of L-serine and glycine biosynthesis I		https://biocyc.org/META/NEW-IMAGE?type=PATHWAY&object=SER-GLYSYN-PWY	SER-GLYSYN-PWY	18619.667932153978	18503.4475192191	18585.041955078046	18631.068737779293	18581.21989986971	20122.41631141209	18774.527355926504	17545.563492678677	19327.508192382254	18598.6840600079	17949.17434650355
Degradation/Utilization/Assimilation;Inorganic Nutrient Metabolism;Sulfur Compound Metabolism;sulfate reduction I (assimilatory)	Degradation/Utilization/Assimilation	Inorganic Nutrient Metabolism	Sulfur Compound Metabolism	sulfate reduction I (assimilatory)		https://biocyc.org/META/NEW-IMAGE?type=PATHWAY&object=SO4ASSIM-PWY	SO4ASSIM-PWY	12403.413690853928	13128.476972962611	17833.60067802098	14541.180245869113	13339.902634160933	14019.71997553291	10877.052302481772	12913.75075837529	7438.405094813782	14847.519722212772	11676.86818957462
Biosynthesis;Amino Acid Biosynthesis;Proteinogenic Amino Acid Biosynthesis;superpathway of L-threonine biosynthesis	Biosynthesis	Amino Acid Biosynthesis	Proteinogenic Amino Acid Biosynthesis	superpathway of L-threonine biosynthesis		https://biocyc.org/META/NEW-IMAGE?type=PATHWAY&object=THRESYN-PWY	THRESYN-PWY	15776.729585024896	16215.670029395678	17161.629358679987	16682.215066840923	15960.097937567198	17031.585049297464	14979.752555475363	15585.153207361009	15082.086751773537	16317.113067401628	14566.358564274906
Biosynthesis;Aminoacyl-tRNA Charging;Metabolic Clusters;tRNA charging	Biosynthesis	Aminoacyl-tRNA Charging	Metabolic Clusters	tRNA charging		https://biocyc.org/META/NEW-IMAGE?type=PATHWAY&object=TRNA-CHARGING-PWY	TRNA-CHARGING-PWY	21041.175907925	21300.745428072005	22487.74460813578	22100.66050692118	21536.498458282647	22870.200580682886	20496.10992333869	20305.826386221273	20524.545282781033	21910.192210594792	19666.416251770814
Biosynthesis;Amino Acid Biosynthesis;Proteinogenic Amino Acid Biosynthesis;L-tryptophan biosynthesis	Biosynthesis	Amino Acid Biosynthesis	Proteinogenic Amino Acid Biosynthesis	L-tryptophan biosynthesis		https://biocyc.org/META/NEW-IMAGE?type=PATHWAY&object=TRPSYN-PWY	TRPSYN-PWY	163.1501080246245	406.5934524936847	404.03202694366064	320.33202618976543	2.8196648330665885	0.0	0.0	223.46077791938652	22.07934463810564	0.0	379.20014308148325
Degradation/Utilization/Assimilation;Amino Acid Degradation;Proteinogenic Amino Acid Degradation;L-tyrosine degradation I	Degradation/Utilization/Assimilation	Amino Acid Degradation	Proteinogenic Amino Acid Degradation	L-tyrosine degradation I		https://biocyc.org/META/NEW-IMAGE?type=PATHWAY&object=TYRFUMCAT-PWY	TYRFUMCAT-PWY	3538.8392594372453	1470.7596701887744	334.76522230187976	1153.743208463663	5580.821071263431	1241.5097414378204	6182.079054320005	3288.2588704775517	2461.343075598336	3928.1280949548977	9483.724123476299
Biosynthesis;Carbohydrate Biosynthesis;Sugar Biosynthesis;UDP-N-acetyl-D-glucosamine biosynthesis II	Biosynthesis	Carbohydrate Biosynthesis	Sugar Biosynthesis	UDP-N-acetyl-D-glucosamine biosynthesis II		https://biocyc.org/META/NEW-IMAGE?type=PATHWAY&object=UDPNACETYLGALSYN-PWY	UDPNACETYLGALSYN-PWY	14289.162677752434	14537.465449213509	15435.022280692097	15134.884440533307	14810.907868054344	15273.364668563827	13410.48051035248	14142.399900316468	13841.769713552418	14726.158324686254	13097.98035380352
Biosynthesis;Amino Acid Biosynthesis;Proteinogenic Amino Acid Biosynthesis;L-valine biosynthesis	Biosynthesis	Amino Acid Biosynthesis	Proteinogenic Amino Acid Biosynthesis	L-valine biosynthesis		https://biocyc.org/META/NEW-IMAGE?type=PATHWAY&object=VALSYN-PWY	VALSYN-PWY	21902.981743268858	23480.414039566298	25911.41128205282	23827.371436132715	21680.37100604762	20847.823912352815	19325.961541660174	24587.509671695327	20720.125706363167	21405.213776408033	20088.34739074716

## Sheet: FROGSFUNC_Average
Table : Predicted functional pathway abundances and variability of the oral eukaryotic microbiome of M. admirabilis.
Pathway	Average	Std_Dev
Amine and Polyamine Biosynthesis	242.226	389.763
Amino Acid Biosynthesis	12102.7	8868.27
Amino Acid Degradation	6392.12	4447.16
Aminoacyl-tRNA Charging	21319.9	1045.95
C1 Compound Utilization and Assimilation	16487.9	517.732
Carbohydrate Biosynthesis	12853	8332.86
Carbohydrate Degradation	5793.46	4711.03
Cofactor, Carrier, and Vitamin Biosynthesis	9017.32	6974.15
Degradation/Utilization/Assimilation - Other	6143.74	5676.39
Electron Transfer Chains	64645	7036.88
Fatty Acid and Lipid Biosynthesis	7117.29	8772.49
Fatty Acid and Lipid Degradation	15194.1	11530
Fermentation	17411.1	9113.83
Generation of Precursor Metabolites and Energy	25945.1	3649.43
Glycolysis	13930.4	1207.98
Inorganic Nutrient Metabolism	14487.5	2429.13
Interconversions	13056.2	1805.63
Nucleoside and Nucleotide Biosynthesis	15237.6	6359.54
Nucleoside and Nucleotide Degradation	21642.2	1842.24
Pentose Phosphate Pathways	19537.8	2819.43
Secondary Metabolite Biosynthesis	18876.6	3642.54
TCA cycle	24023.1	1003.17
Tetrapyrrole Biosynthesis	14613.9	1535.14
